# Supplementary material for: The V protein in oncolytic Newcastle disease virus promotes HepG2 hepatoma cell proliferation at the single-cell level
Source: BMC Cancer. 2023 Apr 17;23:346. doi: 10.1186/s12885-023-10815-4 (PMC10108501; doi:10.1186/s12885-023-10815-4)
Supplement: Supplementary file 2 — Additional file 2. [file 12885_2023_10815_MOESM2_ESM.xlsx]

## Sheet: Proliferation-related genes
RNA ID	Symbol	Type	KEGG Pathway Term	KEGG Pathway Term Level1	KEGG Pathway Term Level2
NM_000311.5	PRNP	mRNA	04216///Ferroptosis+++05020///Prion diseases	Cellular Processes+++Human Diseases	Cell growth and death+++Neurodegenerative disease
NM_000546.6	TP53	mRNA	01522///Endocrine resistance+++01524///Platinum drug resistance+++04010///MAPK signaling pathway+++04071///Sphingolipid signaling pathway+++04110///Cell cycle+++04115///p53 signaling pathway+++04137///Mitophagy - animal+++04151///PI3K-Akt signaling pathway+++04210///Apoptosis+++04211///Longevity regulating pathway+++04216///Ferroptosis+++04218///Cellular senescence+++04310///Wnt signaling pathway…	Human Diseases+++Environmental Information Processing+++Cellular Processes+++Organismal Systems	Drug resistance: antineoplastic+++Signal transduction+++Cell growth and death+++Transport and catabolism+++Aging+++Nervous system+++Endocrine system+++Neurodegenerative disease+++Infectious disease: bacterial+++Infectious disease: viral+++Cancer: overview+++Cancer: specific types+++Cardiovascular disease
NM_000617.3	SLC11A2	mRNA	04142///Lysosome+++04216///Ferroptosis+++04978///Mineral absorption	Cellular Processes+++Organismal Systems	Transport and catabolism+++Cell growth and death+++Digestive system
NM_000875.5	IGF1R	mRNA	01521///EGFR tyrosine kinase inhibitor resistance+++01522///Endocrine resistance+++04010///MAPK signaling pathway+++04014///Ras signaling pathway+++04015///Rap1 signaling pathway+++04066///HIF-1 signaling pathway+++04068///FoxO signaling pathway+++04114///Oocyte meiosis+++04140///Autophagy - animal+++04144///Endocytosis+++04150///mTOR signaling pathway+++04151///PI3K-Akt signaling pathway+++04152…	Human Diseases+++Environmental Information Processing+++Cellular Processes+++Organismal Systems	Drug resistance: antineoplastic+++Signal transduction+++Cell growth and death+++Transport and catabolism+++Aging+++Cellular community - eukaryotes+++Nervous system+++Endocrine system+++Cancer: overview+++Cancer: specific types
NM_001002245.2	ANAPC11	mRNA	04110///Cell cycle+++04114///Oocyte meiosis+++04120///Ubiquitin mediated proteolysis+++04914///Progesterone-mediated oocyte maturation+++05166///Human T-cell leukemia virus 1 infection	Cellular Processes+++Genetic Information Processing+++Organismal Systems+++Human Diseases	Cell growth and death+++Folding, sorting and degradation+++Endocrine system+++Infectious disease: viral
NM_001003931.3	PARP3	mRNA	03410///Base excision repair+++04210///Apoptosis+++04212///Longevity regulating pathway - worm+++04214///Apoptosis - fly+++04217///Necroptosis	Genetic Information Processing+++Cellular Processes+++Organismal Systems	Replication and repair+++Cell growth and death+++Aging
NM_001011645.3	AR	mRNA	04114///Oocyte meiosis+++05200///Pathways in cancer+++05215///Prostate cancer	Cellular Processes+++Human Diseases	Cell growth and death+++Cancer: overview+++Cancer: specific types
NM_001012270.2	BIRC5	mRNA	01524///Platinum drug resistance+++04210///Apoptosis+++04215///Apoptosis - multiple species+++04390///Hippo signaling pathway+++05161///Hepatitis B+++05200///Pathways in cancer+++05210///Colorectal cancer	Human Diseases+++Cellular Processes+++Environmental Information Processing	Drug resistance: antineoplastic+++Cell growth and death+++Signal transduction+++Infectious disease: viral+++Cancer: overview+++Cancer: specific types
NM_001012410.5	SGO1	mRNA	04114///Oocyte meiosis	Cellular Processes	Cell growth and death
NM_001012664.3	SLC3A2	mRNA	04150///mTOR signaling pathway+++04216///Ferroptosis+++04974///Protein digestion and absorption	Environmental Information Processing+++Cellular Processes+++Organismal Systems	Signal transduction+++Cell growth and death+++Digestive system
NM_001013837.2	MAD1L1	mRNA	04110///Cell cycle+++04114///Oocyte meiosis+++04914///Progesterone-mediated oocyte maturation+++05166///Human T-cell leukemia virus 1 infection+++05203///Viral carcinogenesis	Cellular Processes+++Organismal Systems+++Human Diseases	Cell growth and death+++Endocrine system+++Infectious disease: viral+++Cancer: overview
NM_001037637.1	BTF3	mRNA	04214///Apoptosis - fly	Cellular Processes	Cell growth and death
NM_001039847.3	GPX4	mRNA	00480///Glutathione metabolism+++04216///Ferroptosis	Metabolism+++Cellular Processes	Metabolism of other amino acids+++Cell growth and death
NM_001040056.3	MAPK3	mRNA	01521///EGFR tyrosine kinase inhibitor resistance+++01522///Endocrine resistance+++01524///Platinum drug resistance+++04010///MAPK signaling pathway+++04012///ErbB signaling pathway+++04013///MAPK signaling pathway - fly+++04014///Ras signaling pathway+++04015///Rap1 signaling pathway+++04022///cGMP-PKG signaling pathway+++04024///cAMP signaling pathway+++04062///Chemokine signaling pathway+++040…	Human Diseases+++Environmental Information Processing+++Organismal Systems+++Cellular Processes	Drug resistance: antineoplastic+++Signal transduction+++Immune system+++Cell growth and death+++Transport and catabolism+++Circulatory system+++Development and regeneration+++Cellular community - eukaryotes+++Environmental adaptation+++Nervous system+++Cell motility+++Endocrine system+++Endocrine and metabolic disease+++Excretory system+++Neurodegenerative disease+++Substance dependence+++Infecti…
NM_001042751.2	STAG2	mRNA	04110///Cell cycle	Cellular Processes	Cell growth and death
NM_001063.4	TF	mRNA	04066///HIF-1 signaling pathway+++04216///Ferroptosis+++04978///Mineral absorption	Environmental Information Processing+++Cellular Processes+++Organismal Systems	Signal transduction+++Cell growth and death+++Digestive system
NM_001077181.3	CDC14B	mRNA	04110///Cell cycle	Cellular Processes	Cell growth and death
NM_001080122.3	PRNP	mRNA	04216///Ferroptosis+++05020///Prion diseases	Cellular Processes+++Human Diseases	Cell growth and death+++Neurodegenerative disease
NM_001080125.2	CASP8	mRNA	01524///Platinum drug resistance+++04115///p53 signaling pathway+++04210///Apoptosis+++04214///Apoptosis - fly+++04215///Apoptosis - multiple species+++04217///Necroptosis+++04620///Toll-like receptor signaling pathway+++04621///NOD-like receptor signaling pathway+++04622///RIG-I-like receptor signaling pathway+++04624///Toll and Imd signaling pathway+++04625///C-type lectin receptor signaling pa…	Human Diseases+++Cellular Processes+++Organismal Systems+++Environmental Information Processing	Drug resistance: antineoplastic+++Cell growth and death+++Immune system+++Signal transduction+++Endocrine and metabolic disease+++Neurodegenerative disease+++Infectious disease: bacterial+++Infectious disease: parasitic+++Infectious disease: viral+++Cancer: overview+++Cardiovascular disease
NM_001081640.2	PRKDC	mRNA	03450///Non-homologous end-joining+++04110///Cell cycle	Genetic Information Processing+++Cellular Processes	Replication and repair+++Cell growth and death
NM_001085049.3	MRAS	mRNA	04010///MAPK signaling pathway+++04014///Ras signaling pathway+++04015///Rap1 signaling pathway+++04072///Phospholipase D signaling pathway+++04137///Mitophagy - animal+++04140///Autophagy - animal+++04218///Cellular senescence+++04371///Apelin signaling pathway+++04625///C-type lectin receptor signaling pathway+++04810///Regulation of actin cytoskeleton+++05205///Proteoglycans in cancer	Environmental Information Processing+++Cellular Processes+++Organismal Systems+++Human Diseases	Signal transduction+++Transport and catabolism+++Cell growth and death+++Immune system+++Cell motility+++Cancer: overview
NM_001098478.2	HLA-F	mRNA	04144///Endocytosis+++04145///Phagosome+++04218///Cellular senescence+++04514///Cell adhesion molecules (CAMs)+++04612///Antigen processing and presentation+++04940///Type I diabetes mellitus+++05163///Human cytomegalovirus infection+++05165///Human papillomavirus infection+++05166///Human T-cell leukemia virus 1 infection+++05167///Kaposi sarcoma-associated herpesvirus infection+++05168///Herpes…	Cellular Processes+++Environmental Information Processing+++Organismal Systems+++Human Diseases	Transport and catabolism+++Cell growth and death+++Signaling molecules and interaction+++Immune system+++Endocrine and metabolic disease+++Infectious disease: viral+++Cancer: overview+++Immune disease+++Cardiovascular disease
NM_001113239.3	HIPK2	mRNA	04218///Cellular senescence	Cellular Processes	Cell growth and death
NM_001114121.2	CHEK1	mRNA	04110///Cell cycle+++04115///p53 signaling pathway+++04218///Cellular senescence+++05166///Human T-cell leukemia virus 1 infection+++05170///Human immunodeficiency virus 1 infection+++05203///Viral carcinogenesis	Cellular Processes+++Human Diseases	Cell growth and death+++Infectious disease: viral+++Cancer: overview
NM_001114173.3	CTSC	mRNA	04142///Lysosome+++04210///Apoptosis	Cellular Processes	Transport and catabolism+++Cell growth and death
NM_001114382.2	TSC2	mRNA	04072///Phospholipase D signaling pathway+++04115///p53 signaling pathway+++04140///Autophagy - animal+++04150///mTOR signaling pathway+++04151///PI3K-Akt signaling pathway+++04152///AMPK signaling pathway+++04211///Longevity regulating pathway+++04218///Cellular senescence+++04714///Thermogenesis+++04910///Insulin signaling pathway+++04919///Thyroid hormone signaling pathway+++05163///Human cyto…	Environmental Information Processing+++Cellular Processes+++Organismal Systems+++Human Diseases	Signal transduction+++Cell growth and death+++Transport and catabolism+++Aging+++Environmental adaptation+++Endocrine system+++Infectious disease: viral+++Cancer: overview
NM_001114735.2	BCL2A1	mRNA	04064///NF-kappa B signaling pathway+++04210///Apoptosis+++05202///Transcriptional misregulation in cancer+++05221///Acute myeloid leukemia	Environmental Information Processing+++Cellular Processes+++Human Diseases	Signal transduction+++Cell growth and death+++Cancer: overview+++Cancer: specific types
NM_001115008.3	LIN54	mRNA	04218///Cellular senescence	Cellular Processes	Cell growth and death
NM_001122630.2	CDKN1C	mRNA	04110///Cell cycle	Cellular Processes	Cell growth and death
NM_001126112.2	TP53	mRNA	01522///Endocrine resistance+++01524///Platinum drug resistance+++04010///MAPK signaling pathway+++04071///Sphingolipid signaling pathway+++04110///Cell cycle+++04115///p53 signaling pathway+++04137///Mitophagy - animal+++04151///PI3K-Akt signaling pathway+++04210///Apoptosis+++04211///Longevity regulating pathway+++04216///Ferroptosis+++04218///Cellular senescence+++04310///Wnt signaling pathway…	Human Diseases+++Environmental Information Processing+++Cellular Processes+++Organismal Systems	Drug resistance: antineoplastic+++Signal transduction+++Cell growth and death+++Transport and catabolism+++Aging+++Nervous system+++Endocrine system+++Neurodegenerative disease+++Infectious disease: bacterial+++Infectious disease: viral+++Cancer: overview+++Cancer: specific types+++Cardiovascular disease
NM_001126116.1	TP53	mRNA	01522///Endocrine resistance+++01524///Platinum drug resistance+++04010///MAPK signaling pathway+++04071///Sphingolipid signaling pathway+++04110///Cell cycle+++04115///p53 signaling pathway+++04137///Mitophagy - animal+++04151///PI3K-Akt signaling pathway+++04210///Apoptosis+++04211///Longevity regulating pathway+++04216///Ferroptosis+++04218///Cellular senescence+++04310///Wnt signaling pathway…	Human Diseases+++Environmental Information Processing+++Cellular Processes+++Organismal Systems	Drug resistance: antineoplastic+++Signal transduction+++Cell growth and death+++Transport and catabolism+++Aging+++Nervous system+++Endocrine system+++Neurodegenerative disease+++Infectious disease: bacterial+++Infectious disease: viral+++Cancer: overview+++Cancer: specific types+++Cardiovascular disease
NM_001126118.1	TP53	mRNA	01522///Endocrine resistance+++01524///Platinum drug resistance+++04010///MAPK signaling pathway+++04071///Sphingolipid signaling pathway+++04110///Cell cycle+++04115///p53 signaling pathway+++04137///Mitophagy - animal+++04151///PI3K-Akt signaling pathway+++04210///Apoptosis+++04211///Longevity regulating pathway+++04216///Ferroptosis+++04218///Cellular senescence+++04310///Wnt signaling pathway…	Human Diseases+++Environmental Information Processing+++Cellular Processes+++Organismal Systems	Drug resistance: antineoplastic+++Signal transduction+++Cell growth and death+++Transport and catabolism+++Aging+++Nervous system+++Endocrine system+++Neurodegenerative disease+++Infectious disease: bacterial+++Infectious disease: viral+++Cancer: overview+++Cancer: specific types+++Cardiovascular disease
NM_001126241.3	TP73	mRNA	04115///p53 signaling pathway+++04390///Hippo signaling pathway+++04722///Neurotrophin signaling pathway+++05162///Measles	Cellular Processes+++Environmental Information Processing+++Organismal Systems+++Human Diseases	Cell growth and death+++Signal transduction+++Nervous system+++Infectious disease: viral
NM_001130916.3	TGFBR1	mRNA	04010///MAPK signaling pathway+++04060///Cytokine-cytokine receptor interaction+++04068///FoxO signaling pathway+++04144///Endocytosis+++04218///Cellular senescence+++04350///TGF-beta signaling pathway+++04371///Apelin signaling pathway+++04380///Osteoclast differentiation+++04390///Hippo signaling pathway+++04520///Adherens junction+++04659///Th17 cell differentiation+++04926///Relaxin signaling…	Environmental Information Processing+++Cellular Processes+++Organismal Systems+++Human Diseases	Signal transduction+++Signaling molecules and interaction+++Transport and catabolism+++Cell growth and death+++Development and regeneration+++Cellular community - eukaryotes+++Immune system+++Endocrine system+++Endocrine and metabolic disease+++Infectious disease: parasitic+++Infectious disease: viral+++Cancer: overview+++Cancer: specific types
NM_001135256.1	RBBP4	mRNA	04218///Cellular senescence	Cellular Processes	Cell growth and death
NM_001135694.2	VDAC3	mRNA	04020///Calcium signaling pathway+++04022///cGMP-PKG signaling pathway+++04216///Ferroptosis+++04217///Necroptosis+++04218///Cellular senescence+++04621///NOD-like receptor signaling pathway+++04979///Cholesterol metabolism+++05012///Parkinson disease+++05016///Huntington disease+++05161///Hepatitis B+++05166///Human T-cell leukemia virus 1 infection+++05203///Viral carcinogenesis	Environmental Information Processing+++Cellular Processes+++Organismal Systems+++Human Diseases	Signal transduction+++Cell growth and death+++Immune system+++Digestive system+++Neurodegenerative disease+++Infectious disease: viral+++Cancer: overview
NM_001135773.1	SPATA2	mRNA	04217///Necroptosis	Cellular Processes	Cell growth and death
NM_001135937.2	SMAD2	mRNA	04110///Cell cycle+++04144///Endocytosis+++04218///Cellular senescence+++04350///TGF-beta signaling pathway+++04371///Apelin signaling pathway+++04390///Hippo signaling pathway+++04550///Signaling pathways regulating pluripotency of stem cells+++04659///Th17 cell differentiation+++04926///Relaxin signaling pathway+++04933///AGE-RAGE signaling pathway in diabetic complications+++05142///Chagas dis…	Cellular Processes+++Environmental Information Processing+++Organismal Systems+++Human Diseases	Cell growth and death+++Transport and catabolism+++Signal transduction+++Cellular community - eukaryotes+++Immune system+++Endocrine system+++Endocrine and metabolic disease+++Infectious disease: parasitic+++Infectious disease: viral+++Cancer: overview+++Cancer: specific types+++Immune disease
NM_001136017.3	CCND3	mRNA	04110///Cell cycle+++04115///p53 signaling pathway+++04151///PI3K-Akt signaling pathway+++04218///Cellular senescence+++04310///Wnt signaling pathway+++04390///Hippo signaling pathway+++04510///Focal adhesion+++04630///Jak-STAT signaling pathway+++05162///Measles+++05164///Influenza A+++05165///Human papillomavirus infection+++05166///Human T-cell leukemia virus 1 infection+++05169///Epstein-Barr…	Cellular Processes+++Environmental Information Processing+++Human Diseases	Cell growth and death+++Signal transduction+++Cellular community - eukaryotes+++Infectious disease: viral+++Cancer: overview
NM_001136031.3	ATG7	mRNA	04136///Autophagy - other+++04140///Autophagy - animal+++04216///Ferroptosis	Cellular Processes	Transport and catabolism+++Cell growth and death
NM_001136126.2	CCND3	mRNA	04110///Cell cycle+++04115///p53 signaling pathway+++04151///PI3K-Akt signaling pathway+++04218///Cellular senescence+++04310///Wnt signaling pathway+++04390///Hippo signaling pathway+++04510///Focal adhesion+++04630///Jak-STAT signaling pathway+++05162///Measles+++05164///Influenza A+++05165///Human papillomavirus infection+++05166///Human T-cell leukemia virus 1 infection+++05169///Epstein-Barr…	Cellular Processes+++Environmental Information Processing+++Human Diseases	Cell growth and death+++Signal transduction+++Cellular community - eukaryotes+++Infectious disease: viral+++Cancer: overview
NM_001141970.2	DAXX	mRNA	04010///MAPK signaling pathway+++04210///Apoptosis+++05014///Amyotrophic lateral sclerosis (ALS)+++05168///Herpes simplex virus 1 infection	Environmental Information Processing+++Cellular Processes+++Human Diseases	Signal transduction+++Cell growth and death+++Neurodegenerative disease+++Infectious disease: viral
NM_001142498.1	SIRT1	mRNA	00760///Nicotinate and nicotinamide metabolism+++04068///FoxO signaling pathway+++04152///AMPK signaling pathway+++04211///Longevity regulating pathway+++04212///Longevity regulating pathway - worm+++04213///Longevity regulating pathway - multiple species+++04218///Cellular senescence+++04922///Glucagon signaling pathway+++05031///Amphetamine addiction+++05206///MicroRNAs in cancer	Metabolism+++Environmental Information Processing+++Organismal Systems+++Cellular Processes+++Human Diseases	Metabolism of cofactors and vitamins+++Signal transduction+++Aging+++Cell growth and death+++Endocrine system+++Substance dependence+++Cancer: overview
NM_001145103.1	SMAD3	mRNA	04068///FoxO signaling pathway+++04110///Cell cycle+++04144///Endocytosis+++04218///Cellular senescence+++04350///TGF-beta signaling pathway+++04371///Apelin signaling pathway+++04390///Hippo signaling pathway+++04520///Adherens junction+++04550///Signaling pathways regulating pluripotency of stem cells+++04659///Th17 cell differentiation+++04933///AGE-RAGE signaling pathway in diabetic complicat…	Environmental Information Processing+++Cellular Processes+++Organismal Systems+++Human Diseases	Signal transduction+++Cell growth and death+++Transport and catabolism+++Cellular community - eukaryotes+++Immune system+++Endocrine and metabolic disease+++Infectious disease: viral+++Cancer: overview+++Cancer: specific types+++Immune disease
NM_001145255.4	IKBKG	mRNA	01523///Antifolate resistance+++04010///MAPK signaling pathway+++04014///Ras signaling pathway+++04062///Chemokine signaling pathway+++04064///NF-kappa B signaling pathway+++04151///PI3K-Akt signaling pathway+++04210///Apoptosis+++04380///Osteoclast differentiation+++04620///Toll-like receptor signaling pathway+++04621///NOD-like receptor signaling pathway+++04622///RIG-I-like receptor signaling …	Human Diseases+++Environmental Information Processing+++Organismal Systems+++Cellular Processes	Drug resistance: antineoplastic+++Signal transduction+++Immune system+++Cell growth and death+++Development and regeneration+++Endocrine system+++Infectious disease: bacterial+++Infectious disease: parasitic+++Infectious disease: viral+++Cancer: overview+++Cancer: specific types+++Immune disease+++Cardiovascular disease
NM_001145261.1	NCOA4	mRNA	04216///Ferroptosis+++05200///Pathways in cancer+++05216///Thyroid cancer	Cellular Processes+++Human Diseases	Cell growth and death+++Cancer: overview+++Cancer: specific types
NM_001145262.1	NCOA4	mRNA	04216///Ferroptosis+++05200///Pathways in cancer+++05216///Thyroid cancer	Cellular Processes+++Human Diseases	Cell growth and death+++Cancer: overview+++Cancer: specific types
NM_001145339.2	MDM2	mRNA	01522///Endocrine resistance+++01524///Platinum drug resistance+++04068///FoxO signaling pathway+++04110///Cell cycle+++04115///p53 signaling pathway+++04120///Ubiquitin mediated proteolysis+++04144///Endocytosis+++04151///PI3K-Akt signaling pathway+++04218///Cellular senescence+++04625///C-type lectin receptor signaling pathway+++04919///Thyroid hormone signaling pathway+++05131///Shigellosis+++…	Human Diseases+++Environmental Information Processing+++Cellular Processes+++Genetic Information Processing+++Organismal Systems	Drug resistance: antineoplastic+++Signal transduction+++Cell growth and death+++Folding, sorting and degradation+++Transport and catabolism+++Immune system+++Endocrine system+++Infectious disease: bacterial+++Infectious disease: viral+++Cancer: overview+++Cancer: specific types
NM_001145353.1	ELF1	mRNA	04214///Apoptosis - fly	Cellular Processes	Cell growth and death
NM_001146068.1	CAPN2	mRNA	04141///Protein processing in endoplasmic reticulum+++04210///Apoptosis+++04217///Necroptosis+++04218///Cellular senescence+++04510///Focal adhesion+++05010///Alzheimer disease+++05131///Shigellosis	Genetic Information Processing+++Cellular Processes+++Human Diseases	Folding, sorting and degradation+++Cell growth and death+++Cellular community - eukaryotes+++Neurodegenerative disease+++Infectious disease: bacterial
NM_001160.3	APAF1	mRNA	01524///Platinum drug resistance+++04115///p53 signaling pathway+++04210///Apoptosis+++04214///Apoptosis - fly+++04215///Apoptosis - multiple species+++05010///Alzheimer disease+++05012///Parkinson disease+++05014///Amyotrophic lateral sclerosis (ALS)+++05016///Huntington disease+++05134///Legionellosis+++05152///Tuberculosis+++05160///Hepatitis C+++05161///Hepatitis B+++05162///Measles+++05164//…	Human Diseases+++Cellular Processes	Drug resistance: antineoplastic+++Cell growth and death+++Neurodegenerative disease+++Infectious disease: bacterial+++Infectious disease: viral+++Cancer: overview+++Cancer: specific types
NM_001161725.1	PPP2R5C	mRNA	03015///mRNA surveillance pathway+++04071///Sphingolipid signaling pathway+++04114///Oocyte meiosis+++04151///PI3K-Akt signaling pathway+++04152///AMPK signaling pathway+++04261///Adrenergic signaling in cardiomyocytes+++04728///Dopaminergic synapse+++05165///Human papillomavirus infection	Genetic Information Processing+++Environmental Information Processing+++Cellular Processes+++Organismal Systems+++Human Diseases	Translation+++Signal transduction+++Cell growth and death+++Circulatory system+++Nervous system+++Infectious disease: viral
NM_001161726.2	PPP2R5C	mRNA	03015///mRNA surveillance pathway+++04071///Sphingolipid signaling pathway+++04114///Oocyte meiosis+++04151///PI3K-Akt signaling pathway+++04152///AMPK signaling pathway+++04261///Adrenergic signaling in cardiomyocytes+++04728///Dopaminergic synapse+++05165///Human papillomavirus infection	Genetic Information Processing+++Environmental Information Processing+++Cellular Processes+++Organismal Systems+++Human Diseases	Translation+++Signal transduction+++Cell growth and death+++Circulatory system+++Nervous system+++Infectious disease: viral
NM_001165412.2	NFKB1	mRNA	01523///Antifolate resistance+++04010///MAPK signaling pathway+++04014///Ras signaling pathway+++04024///cAMP signaling pathway+++04062///Chemokine signaling pathway+++04064///NF-kappa B signaling pathway+++04066///HIF-1 signaling pathway+++04071///Sphingolipid signaling pathway+++04151///PI3K-Akt signaling pathway+++04210///Apoptosis+++04211///Longevity regulating pathway+++04218///Cellular sene…	Human Diseases+++Environmental Information Processing+++Organismal Systems+++Cellular Processes	Drug resistance: antineoplastic+++Signal transduction+++Immune system+++Cell growth and death+++Aging+++Development and regeneration+++Nervous system+++Endocrine system+++Endocrine and metabolic disease+++Substance dependence+++Infectious disease: bacterial+++Infectious disease: parasitic+++Infectious disease: viral+++Cancer: overview+++Cancer: specific types+++Immune disease+++Cardiovascular dis…
NM_001166691.1	TTK	mRNA	04110///Cell cycle	Cellular Processes	Cell growth and death
NM_001174125.2	SLC11A2	mRNA	04142///Lysosome+++04216///Ferroptosis+++04978///Mineral absorption	Cellular Processes+++Organismal Systems	Transport and catabolism+++Cell growth and death+++Digestive system
NM_001177315.1	RRAS2	mRNA	04010///MAPK signaling pathway+++04014///Ras signaling pathway+++04024///cAMP signaling pathway+++04072///Phospholipase D signaling pathway+++04137///Mitophagy - animal+++04140///Autophagy - animal+++04218///Cellular senescence+++04371///Apelin signaling pathway+++04625///C-type lectin receptor signaling pathway+++04810///Regulation of actin cytoskeleton+++05205///Proteoglycans in cancer	Environmental Information Processing+++Cellular Processes+++Organismal Systems+++Human Diseases	Signal transduction+++Transport and catabolism+++Cell growth and death+++Immune system+++Cell motility+++Cancer: overview
NM_001177381.2	CPEB2	mRNA	04114///Oocyte meiosis+++04320///Dorso-ventral axis formation+++04914///Progesterone-mediated oocyte maturation	Cellular Processes+++Organismal Systems	Cell growth and death+++Development and regeneration+++Endocrine system
NM_001177382.2	CPEB2	mRNA	04114///Oocyte meiosis+++04320///Dorso-ventral axis formation+++04914///Progesterone-mediated oocyte maturation	Cellular Processes+++Organismal Systems	Cell growth and death+++Development and regeneration+++Endocrine system
NM_001177383.2	CPEB2	mRNA	04114///Oocyte meiosis+++04320///Dorso-ventral axis formation+++04914///Progesterone-mediated oocyte maturation	Cellular Processes+++Organismal Systems	Cell growth and death+++Development and regeneration+++Endocrine system
NM_001177563.2	PPP2R1B	mRNA	03015///mRNA surveillance pathway+++04071///Sphingolipid signaling pathway+++04114///Oocyte meiosis+++04151///PI3K-Akt signaling pathway+++04152///AMPK signaling pathway+++04261///Adrenergic signaling in cardiomyocytes+++04350///TGF-beta signaling pathway+++04390///Hippo signaling pathway+++04391///Hippo signaling pathway - fly+++04530///Tight junction+++04728///Dopaminergic synapse+++04730///Lon…	Genetic Information Processing+++Environmental Information Processing+++Cellular Processes+++Organismal Systems+++Human Diseases	Translation+++Signal transduction+++Cell growth and death+++Circulatory system+++Cellular community - eukaryotes+++Nervous system+++Infectious disease: parasitic+++Infectious disease: viral
NM_001178010.2	CDC45	mRNA	04110///Cell cycle	Cellular Processes	Cell growth and death
NM_001178078.2	STAT6	mRNA	04217///Necroptosis+++04630///Jak-STAT signaling pathway+++04658///Th1 and Th2 cell differentiation+++04659///Th17 cell differentiation+++05161///Hepatitis B+++05200///Pathways in cancer+++05321///Inflammatory bowel disease (IBD)	Cellular Processes+++Environmental Information Processing+++Organismal Systems+++Human Diseases	Cell growth and death+++Signal transduction+++Immune system+++Infectious disease: viral+++Cancer: overview+++Immune disease
NM_001178079.2	STAT6	mRNA	04217///Necroptosis+++04630///Jak-STAT signaling pathway+++04658///Th1 and Th2 cell differentiation+++04659///Th17 cell differentiation+++05161///Hepatitis B+++05200///Pathways in cancer+++05321///Inflammatory bowel disease (IBD)	Cellular Processes+++Environmental Information Processing+++Organismal Systems+++Human Diseases	Cell growth and death+++Signal transduction+++Immune system+++Infectious disease: viral+++Cancer: overview+++Immune disease
NM_001178081.2	STAT6	mRNA	04217///Necroptosis+++04630///Jak-STAT signaling pathway+++04658///Th1 and Th2 cell differentiation+++04659///Th17 cell differentiation+++05161///Hepatitis B+++05200///Pathways in cancer+++05321///Inflammatory bowel disease (IBD)	Cellular Processes+++Environmental Information Processing+++Organismal Systems+++Human Diseases	Cell growth and death+++Signal transduction+++Immune system+++Infectious disease: viral+++Cancer: overview+++Immune disease
NM_001178138.2	TFDP2	mRNA	04110///Cell cycle	Cellular Processes	Cell growth and death
NM_001178141.2	TFDP2	mRNA	04110///Cell cycle	Cellular Processes	Cell growth and death
NM_001178142.2	TFDP2	mRNA	04110///Cell cycle	Cellular Processes	Cell growth and death
NM_001190818.1	ORC1	mRNA	04110///Cell cycle	Cellular Processes	Cell growth and death
NM_001190819.1	ORC1	mRNA	04110///Cell cycle	Cellular Processes	Cell growth and death
NM_001190881.2	ORC4	mRNA	04110///Cell cycle	Cellular Processes	Cell growth and death
NM_001190882.2	ORC4	mRNA	04110///Cell cycle	Cellular Processes	Cell growth and death
NM_001190945.1	TRAF1	mRNA	04064///NF-kappa B signaling pathway+++04210///Apoptosis+++04668///TNF signaling pathway+++05200///Pathways in cancer+++05202///Transcriptional misregulation in cancer+++05203///Viral carcinogenesis+++05222///Small cell lung cancer	Environmental Information Processing+++Cellular Processes+++Human Diseases	Signal transduction+++Cell growth and death+++Cancer: overview+++Cancer: specific types
NM_001195053.1	DDIT3	mRNA	04010///MAPK signaling pathway+++04141///Protein processing in endoplasmic reticulum+++04210///Apoptosis+++04932///Non-alcoholic fatty liver disease (NAFLD)+++05202///Transcriptional misregulation in cancer	Environmental Information Processing+++Genetic Information Processing+++Cellular Processes+++Human Diseases	Signal transduction+++Folding, sorting and degradation+++Cell growth and death+++Endocrine and metabolic disease+++Cancer: overview
NM_001195055.1	DDIT3	mRNA	04010///MAPK signaling pathway+++04141///Protein processing in endoplasmic reticulum+++04210///Apoptosis+++04932///Non-alcoholic fatty liver disease (NAFLD)+++05202///Transcriptional misregulation in cancer	Environmental Information Processing+++Genetic Information Processing+++Cellular Processes+++Human Diseases	Signal transduction+++Folding, sorting and degradation+++Cell growth and death+++Endocrine and metabolic disease+++Cancer: overview
NM_001197259.1	ORC3	mRNA	04110///Cell cycle	Cellular Processes	Cell growth and death
NM_001197320.1	MCL1	mRNA	04151///PI3K-Akt signaling pathway+++04210///Apoptosis+++04630///Jak-STAT signaling pathway+++05206///MicroRNAs in cancer	Environmental Information Processing+++Cellular Processes+++Human Diseases	Signal transduction+++Cell growth and death+++Cancer: overview
NM_001198557.2	LMNB1	mRNA	04210///Apoptosis+++04214///Apoptosis - fly	Cellular Processes	Cell growth and death
NM_001198696.1	AIFM2	mRNA	04115///p53 signaling pathway	Cellular Processes	Cell growth and death
NM_001198868.2	CAPN1	mRNA	04141///Protein processing in endoplasmic reticulum+++04210///Apoptosis+++04217///Necroptosis+++04218///Cellular senescence+++05010///Alzheimer disease+++05131///Shigellosis	Genetic Information Processing+++Cellular Processes+++Human Diseases	Folding, sorting and degradation+++Cell growth and death+++Neurodegenerative disease+++Infectious disease: bacterial
NM_001199189.1	CCNH	mRNA	03022///Basal transcription factors+++03420///Nucleotide excision repair+++04110///Cell cycle	Genetic Information Processing+++Cellular Processes	Transcription+++Replication and repair+++Cell growth and death
NM_001199254.3	SGO1	mRNA	04114///Oocyte meiosis	Cellular Processes	Cell growth and death
NM_001199741.2	GADD45A	mRNA	04010///MAPK signaling pathway+++04068///FoxO signaling pathway+++04110///Cell cycle+++04115///p53 signaling pathway+++04210///Apoptosis+++04218///Cellular senescence+++05169///Epstein-Barr virus infection+++05200///Pathways in cancer+++05202///Transcriptional misregulation in cancer+++05210///Colorectal cancer+++05212///Pancreatic cancer+++05213///Endometrial cancer+++05214///Glioma+++05216///Th…	Environmental Information Processing+++Cellular Processes+++Human Diseases	Signal transduction+++Cell growth and death+++Infectious disease: viral+++Cancer: overview+++Cancer: specific types
NM_001202515.1	CFLAR	mRNA	04064///NF-kappa B signaling pathway+++04140///Autophagy - animal+++04210///Apoptosis+++04217///Necroptosis+++04668///TNF signaling pathway+++05142///Chagas disease (American trypanosomiasis)+++05160///Hepatitis C	Environmental Information Processing+++Cellular Processes+++Human Diseases	Signal transduction+++Transport and catabolism+++Cell growth and death+++Infectious disease: parasitic+++Infectious disease: viral
NM_001202519.3	CFLAR	mRNA	04064///NF-kappa B signaling pathway+++04140///Autophagy - animal+++04210///Apoptosis+++04217///Necroptosis+++04668///TNF signaling pathway+++05142///Chagas disease (American trypanosomiasis)+++05160///Hepatitis C	Environmental Information Processing+++Cellular Processes+++Human Diseases	Signal transduction+++Transport and catabolism+++Cell growth and death+++Infectious disease: parasitic+++Infectious disease: viral
NM_001204106.2	BCL2L11	mRNA	01521///EGFR tyrosine kinase inhibitor resistance+++04068///FoxO signaling pathway+++04151///PI3K-Akt signaling pathway+++04210///Apoptosis+++04215///Apoptosis - multiple species+++04932///Non-alcoholic fatty liver disease (NAFLD)+++05169///Epstein-Barr virus infection+++05200///Pathways in cancer+++05206///MicroRNAs in cancer+++05210///Colorectal cancer	Human Diseases+++Environmental Information Processing+++Cellular Processes	Drug resistance: antineoplastic+++Signal transduction+++Cell growth and death+++Endocrine and metabolic disease+++Infectious disease: viral+++Cancer: overview+++Cancer: specific types
NM_001204108.1	BCL2L11	mRNA	01521///EGFR tyrosine kinase inhibitor resistance+++04068///FoxO signaling pathway+++04151///PI3K-Akt signaling pathway+++04210///Apoptosis+++04215///Apoptosis - multiple species+++04932///Non-alcoholic fatty liver disease (NAFLD)+++05169///Epstein-Barr virus infection+++05200///Pathways in cancer+++05206///MicroRNAs in cancer+++05210///Colorectal cancer	Human Diseases+++Environmental Information Processing+++Cellular Processes	Drug resistance: antineoplastic+++Signal transduction+++Cell growth and death+++Endocrine and metabolic disease+++Infectious disease: viral+++Cancer: overview+++Cancer: specific types
NM_001204110.2	BCL2L11	mRNA	01521///EGFR tyrosine kinase inhibitor resistance+++04068///FoxO signaling pathway+++04151///PI3K-Akt signaling pathway+++04210///Apoptosis+++04215///Apoptosis - multiple species+++04932///Non-alcoholic fatty liver disease (NAFLD)+++05169///Epstein-Barr virus infection+++05200///Pathways in cancer+++05206///MicroRNAs in cancer+++05210///Colorectal cancer	Human Diseases+++Environmental Information Processing+++Cellular Processes	Drug resistance: antineoplastic+++Signal transduction+++Cell growth and death+++Endocrine and metabolic disease+++Infectious disease: viral+++Cancer: overview+++Cancer: specific types
NM_001204171.1	MDM4	mRNA	04115///p53 signaling pathway+++05206///MicroRNAs in cancer	Cellular Processes+++Human Diseases	Cell growth and death+++Cancer: overview
NM_001204184.2	TP73	mRNA	04115///p53 signaling pathway+++04390///Hippo signaling pathway+++04722///Neurotrophin signaling pathway+++05162///Measles	Cellular Processes+++Environmental Information Processing+++Organismal Systems+++Human Diseases	Cell growth and death+++Signal transduction+++Nervous system+++Infectious disease: viral
NM_001204192.2	TP73	mRNA	04115///p53 signaling pathway+++04390///Hippo signaling pathway+++04722///Neurotrophin signaling pathway+++05162///Measles	Cellular Processes+++Environmental Information Processing+++Organismal Systems+++Human Diseases	Cell growth and death+++Signal transduction+++Nervous system+++Infectious disease: viral
NM_001204401.2	XIAP	mRNA	01524///Platinum drug resistance+++04064///NF-kappa B signaling pathway+++04120///Ubiquitin mediated proteolysis+++04210///Apoptosis+++04214///Apoptosis - fly+++04215///Apoptosis - multiple species+++04217///Necroptosis+++04510///Focal adhesion+++04621///NOD-like receptor signaling pathway+++05145///Toxoplasmosis+++05166///Human T-cell leukemia virus 1 infection+++05200///Pathways in cancer+++052…	Human Diseases+++Environmental Information Processing+++Genetic Information Processing+++Cellular Processes+++Organismal Systems	Drug resistance: antineoplastic+++Signal transduction+++Folding, sorting and degradation+++Cell growth and death+++Cellular community - eukaryotes+++Immune system+++Infectious disease: parasitic+++Infectious disease: viral+++Cancer: overview+++Cancer: specific types
NM_001205248.2	ACSL6	mRNA	00061///Fatty acid biosynthesis+++00071///Fatty acid degradation+++01212///Fatty acid metabolism+++03320///PPAR signaling pathway+++04146///Peroxisome+++04216///Ferroptosis+++04714///Thermogenesis+++04920///Adipocytokine signaling pathway	Metabolism+++Organismal Systems+++Cellular Processes	Lipid metabolism+++Global and overview maps+++Endocrine system+++Transport and catabolism+++Cell growth and death+++Environmental adaptation
NM_001220777.2	CDKN1A	mRNA	01522///Endocrine resistance+++01524///Platinum drug resistance+++04012///ErbB signaling pathway+++04066///HIF-1 signaling pathway+++04068///FoxO signaling pathway+++04110///Cell cycle+++04115///p53 signaling pathway+++04151///PI3K-Akt signaling pathway+++04218///Cellular senescence+++04630///Jak-STAT signaling pathway+++04921///Oxytocin signaling pathway+++04928///Parathyroid hormone synthesis, …	Human Diseases+++Environmental Information Processing+++Cellular Processes+++Organismal Systems	Drug resistance: antineoplastic+++Signal transduction+++Cell growth and death+++Endocrine system+++Endocrine and metabolic disease+++Infectious disease: viral+++Cancer: overview+++Cancer: specific types
NM_001220778.2	CDKN1A	mRNA	01522///Endocrine resistance+++01524///Platinum drug resistance+++04012///ErbB signaling pathway+++04066///HIF-1 signaling pathway+++04068///FoxO signaling pathway+++04110///Cell cycle+++04115///p53 signaling pathway+++04151///PI3K-Akt signaling pathway+++04218///Cellular senescence+++04630///Jak-STAT signaling pathway+++04921///Oxytocin signaling pathway+++04928///Parathyroid hormone synthesis, …	Human Diseases+++Environmental Information Processing+++Cellular Processes+++Organismal Systems	Drug resistance: antineoplastic+++Signal transduction+++Cell growth and death+++Endocrine system+++Endocrine and metabolic disease+++Infectious disease: viral+++Cancer: overview+++Cancer: specific types
NM_001222.4	CAMK2G	mRNA	04012///ErbB signaling pathway+++04020///Calcium signaling pathway+++04024///cAMP signaling pathway+++04066///HIF-1 signaling pathway+++04114///Oocyte meiosis+++04217///Necroptosis+++04261///Adrenergic signaling in cardiomyocytes+++04310///Wnt signaling pathway+++04360///Axon guidance+++04713///Circadian entrainment+++04720///Long-term potentiation+++04722///Neurotrophin signaling pathway+++04725…	Environmental Information Processing+++Cellular Processes+++Organismal Systems+++Human Diseases	Signal transduction+++Cell growth and death+++Circulatory system+++Development and regeneration+++Environmental adaptation+++Nervous system+++Sensory system+++Endocrine system+++Endocrine and metabolic disease+++Digestive system+++Substance dependence+++Infectious disease: bacterial+++Cancer: overview+++Cancer: specific types
NM_001223.5	CASP1	mRNA	04217///Necroptosis+++04621///NOD-like receptor signaling pathway+++04623///Cytosolic DNA-sensing pathway+++04625///C-type lectin receptor signaling pathway+++05014///Amyotrophic lateral sclerosis (ALS)+++05130///Pathogenic Escherichia coli infection+++05131///Shigellosis+++05132///Salmonella infection+++05133///Pertussis+++05134///Legionellosis+++05135///Yersinia infection+++05164///Influenza A	Cellular Processes+++Organismal Systems+++Human Diseases	Cell growth and death+++Immune system+++Neurodegenerative disease+++Infectious disease: bacterial+++Infectious disease: viral
NM_001230.5	CASP10	mRNA	04210///Apoptosis+++04622///RIG-I-like receptor signaling pathway+++04668///TNF signaling pathway+++05152///Tuberculosis+++05161///Hepatitis B	Cellular Processes+++Organismal Systems+++Environmental Information Processing+++Human Diseases	Cell growth and death+++Immune system+++Signal transduction+++Infectious disease: bacterial+++Infectious disease: viral
NM_001242857.2	PRKACB	mRNA	01522///Endocrine resistance+++04010///MAPK signaling pathway+++04014///Ras signaling pathway+++04020///Calcium signaling pathway+++04024///cAMP signaling pathway+++04062///Chemokine signaling pathway+++04114///Oocyte meiosis+++04140///Autophagy - animal+++04211///Longevity regulating pathway+++04213///Longevity regulating pathway - multiple species+++04261///Adrenergic signaling in cardiomyocyte…	Human Diseases+++Environmental Information Processing+++Organismal Systems+++Cellular Processes	Drug resistance: antineoplastic+++Signal transduction+++Immune system+++Cell growth and death+++Transport and catabolism+++Aging+++Circulatory system+++Development and regeneration+++Cellular community - eukaryotes+++Environmental adaptation+++Nervous system+++Sensory system+++Endocrine system+++Endocrine and metabolic disease+++Excretory system+++Digestive system+++Neurodegenerative disease+++Su…
NM_001242858.2	PRKACB	mRNA	01522///Endocrine resistance+++04010///MAPK signaling pathway+++04014///Ras signaling pathway+++04020///Calcium signaling pathway+++04024///cAMP signaling pathway+++04062///Chemokine signaling pathway+++04114///Oocyte meiosis+++04140///Autophagy - animal+++04211///Longevity regulating pathway+++04213///Longevity regulating pathway - multiple species+++04261///Adrenergic signaling in cardiomyocyte…	Human Diseases+++Environmental Information Processing+++Organismal Systems+++Cellular Processes	Drug resistance: antineoplastic+++Signal transduction+++Immune system+++Cell growth and death+++Transport and catabolism+++Aging+++Circulatory system+++Development and regeneration+++Cellular community - eukaryotes+++Environmental adaptation+++Nervous system+++Sensory system+++Endocrine system+++Endocrine and metabolic disease+++Excretory system+++Digestive system+++Neurodegenerative disease+++Su…
NM_001243027.3	AKT2	mRNA	01521///EGFR tyrosine kinase inhibitor resistance+++01522///Endocrine resistance+++01524///Platinum drug resistance+++04010///MAPK signaling pathway+++04012///ErbB signaling pathway+++04014///Ras signaling pathway+++04015///Rap1 signaling pathway+++04022///cGMP-PKG signaling pathway+++04024///cAMP signaling pathway+++04062///Chemokine signaling pathway+++04066///HIF-1 signaling pathway+++04068///…	Human Diseases+++Environmental Information Processing+++Organismal Systems+++Cellular Processes	Drug resistance: antineoplastic+++Signal transduction+++Immune system+++Transport and catabolism+++Cell growth and death+++Aging+++Circulatory system+++Development and regeneration+++Cellular community - eukaryotes+++Nervous system+++Endocrine system+++Endocrine and metabolic disease+++Digestive system+++Infectious disease: bacterial+++Infectious disease: parasitic+++Infectious disease: viral+++C…
NM_001243028.3	AKT2	mRNA	01521///EGFR tyrosine kinase inhibitor resistance+++01522///Endocrine resistance+++01524///Platinum drug resistance+++04010///MAPK signaling pathway+++04012///ErbB signaling pathway+++04014///Ras signaling pathway+++04015///Rap1 signaling pathway+++04022///cGMP-PKG signaling pathway+++04024///cAMP signaling pathway+++04062///Chemokine signaling pathway+++04066///HIF-1 signaling pathway+++04068///…	Human Diseases+++Environmental Information Processing+++Organismal Systems+++Cellular Processes	Drug resistance: antineoplastic+++Signal transduction+++Immune system+++Transport and catabolism+++Cell growth and death+++Aging+++Circulatory system+++Development and regeneration+++Cellular community - eukaryotes+++Nervous system+++Endocrine system+++Endocrine and metabolic disease+++Digestive system+++Infectious disease: bacterial+++Infectious disease: parasitic+++Infectious disease: viral+++C…
NM_001243076.2	E2F3	mRNA	01522///Endocrine resistance+++04110///Cell cycle+++04218///Cellular senescence+++04934///Cushing syndrome+++05160///Hepatitis C+++05161///Hepatitis B+++05163///Human cytomegalovirus infection+++05166///Human T-cell leukemia virus 1 infection+++05167///Kaposi sarcoma-associated herpesvirus infection+++05169///Epstein-Barr virus infection+++05200///Pathways in cancer+++05206///MicroRNAs in cancer+…	Human Diseases+++Cellular Processes	Drug resistance: antineoplastic+++Cell growth and death+++Endocrine and metabolic disease+++Infectious disease: viral+++Cancer: overview+++Cancer: specific types
NM_001243089.2	FOXM1	mRNA	04218///Cellular senescence	Cellular Processes	Cell growth and death
NM_001243120.1	SKP2	mRNA	04068///FoxO signaling pathway+++04110///Cell cycle+++04120///Ubiquitin mediated proteolysis+++04150///mTOR signaling pathway+++05169///Epstein-Barr virus infection+++05200///Pathways in cancer+++05203///Viral carcinogenesis+++05222///Small cell lung cancer	Environmental Information Processing+++Cellular Processes+++Genetic Information Processing+++Human Diseases	Signal transduction+++Cell growth and death+++Folding, sorting and degradation+++Infectious disease: viral+++Cancer: overview+++Cancer: specific types
NM_001243985.1	RELA	mRNA	01523///Antifolate resistance+++04010///MAPK signaling pathway+++04014///Ras signaling pathway+++04024///cAMP signaling pathway+++04062///Chemokine signaling pathway+++04064///NF-kappa B signaling pathway+++04066///HIF-1 signaling pathway+++04071///Sphingolipid signaling pathway+++04137///Mitophagy - animal+++04151///PI3K-Akt signaling pathway+++04210///Apoptosis+++04211///Longevity regulating pa…	Human Diseases+++Environmental Information Processing+++Organismal Systems+++Cellular Processes	Drug resistance: antineoplastic+++Signal transduction+++Immune system+++Transport and catabolism+++Cell growth and death+++Aging+++Development and regeneration+++Nervous system+++Endocrine system+++Endocrine and metabolic disease+++Substance dependence+++Infectious disease: bacterial+++Infectious disease: parasitic+++Infectious disease: viral+++Cancer: overview+++Cancer: specific types+++Immune d…
NM_001244567.1	BID	mRNA	01524///Platinum drug resistance+++04071///Sphingolipid signaling pathway+++04115///p53 signaling pathway+++04210///Apoptosis+++04215///Apoptosis - multiple species+++04217///Necroptosis+++04650///Natural killer cell mediated cytotoxicity+++04932///Non-alcoholic fatty liver disease (NAFLD)+++05010///Alzheimer disease+++05014///Amyotrophic lateral sclerosis (ALS)+++05152///Tuberculosis+++05160///H…	Human Diseases+++Environmental Information Processing+++Cellular Processes+++Organismal Systems	Drug resistance: antineoplastic+++Signal transduction+++Cell growth and death+++Immune system+++Endocrine and metabolic disease+++Neurodegenerative disease+++Infectious disease: bacterial+++Infectious disease: viral+++Cancer: overview+++Cardiovascular disease
NM_001244570.1	BID	mRNA	01524///Platinum drug resistance+++04071///Sphingolipid signaling pathway+++04115///p53 signaling pathway+++04210///Apoptosis+++04215///Apoptosis - multiple species+++04217///Necroptosis+++04650///Natural killer cell mediated cytotoxicity+++04932///Non-alcoholic fatty liver disease (NAFLD)+++05010///Alzheimer disease+++05014///Amyotrophic lateral sclerosis (ALS)+++05152///Tuberculosis+++05160///H…	Human Diseases+++Environmental Information Processing+++Cellular Processes+++Organismal Systems	Drug resistance: antineoplastic+++Signal transduction+++Cell growth and death+++Immune system+++Endocrine and metabolic disease+++Neurodegenerative disease+++Infectious disease: bacterial+++Infectious disease: viral+++Cancer: overview+++Cardiovascular disease
NM_001244701.1	ZFP36L1	mRNA	04218///Cellular senescence	Cellular Processes	Cell growth and death
NM_001252090.2	MRAS	mRNA	04010///MAPK signaling pathway+++04014///Ras signaling pathway+++04015///Rap1 signaling pathway+++04072///Phospholipase D signaling pathway+++04137///Mitophagy - animal+++04140///Autophagy - animal+++04218///Cellular senescence+++04371///Apelin signaling pathway+++04625///C-type lectin receptor signaling pathway+++04810///Regulation of actin cytoskeleton+++05205///Proteoglycans in cancer	Environmental Information Processing+++Cellular Processes+++Organismal Systems+++Human Diseases	Signal transduction+++Transport and catabolism+++Cell growth and death+++Immune system+++Cell motility+++Cancer: overview
NM_001252091.1	MRAS	mRNA	04010///MAPK signaling pathway+++04014///Ras signaling pathway+++04015///Rap1 signaling pathway+++04072///Phospholipase D signaling pathway+++04137///Mitophagy - animal+++04140///Autophagy - animal+++04218///Cellular senescence+++04371///Apelin signaling pathway+++04625///C-type lectin receptor signaling pathway+++04810///Regulation of actin cytoskeleton+++05205///Proteoglycans in cancer	Environmental Information Processing+++Cellular Processes+++Organismal Systems+++Human Diseases	Signal transduction+++Transport and catabolism+++Cell growth and death+++Immune system+++Cell motility+++Cancer: overview
NM_001254717.1	DAXX	mRNA	04010///MAPK signaling pathway+++04210///Apoptosis+++05014///Amyotrophic lateral sclerosis (ALS)+++05168///Herpes simplex virus 1 infection	Environmental Information Processing+++Cellular Processes+++Human Diseases	Signal transduction+++Cell growth and death+++Neurodegenerative disease+++Infectious disease: viral
NM_001256706.2	ANAPC10	mRNA	04110///Cell cycle+++04114///Oocyte meiosis+++04120///Ubiquitin mediated proteolysis+++04914///Progesterone-mediated oocyte maturation+++05166///Human T-cell leukemia virus 1 infection	Cellular Processes+++Genetic Information Processing+++Organismal Systems+++Human Diseases	Cell growth and death+++Folding, sorting and degradation+++Endocrine system+++Infectious disease: viral
NM_001256707.1	ANAPC10	mRNA	04110///Cell cycle+++04114///Oocyte meiosis+++04120///Ubiquitin mediated proteolysis+++04914///Progesterone-mediated oocyte maturation+++05166///Human T-cell leukemia virus 1 infection	Cellular Processes+++Genetic Information Processing+++Organismal Systems+++Human Diseases	Cell growth and death+++Folding, sorting and degradation+++Endocrine system+++Infectious disease: viral
NM_001256856.1	BTRC	mRNA	04114///Oocyte meiosis+++04120///Ubiquitin mediated proteolysis+++04218///Cellular senescence+++04310///Wnt signaling pathway+++04340///Hedgehog signaling pathway+++04341///Hedgehog signaling pathway - fly+++04390///Hippo signaling pathway+++04624///Toll and Imd signaling pathway+++04710///Circadian rhythm+++05131///Shigellosis+++05170///Human immunodeficiency virus 1 infection	Cellular Processes+++Genetic Information Processing+++Environmental Information Processing+++Organismal Systems+++Human Diseases	Cell growth and death+++Folding, sorting and degradation+++Signal transduction+++Immune system+++Environmental adaptation+++Infectious disease: bacterial+++Infectious disease: viral
NM_001257387.2	CHEK2	mRNA	04110///Cell cycle+++04115///p53 signaling pathway+++04218///Cellular senescence+++05166///Human T-cell leukemia virus 1 infection	Cellular Processes+++Human Diseases	Cell growth and death+++Infectious disease: viral
NM_001258292.2	NFATC2	mRNA	04022///cGMP-PKG signaling pathway+++04218///Cellular senescence+++04310///Wnt signaling pathway+++04360///Axon guidance+++04370///VEGF signaling pathway+++04380///Osteoclast differentiation+++04625///C-type lectin receptor signaling pathway+++04650///Natural killer cell mediated cytotoxicity+++04658///Th1 and Th2 cell differentiation+++04659///Th17 cell differentiation+++04660///T cell receptor …	Environmental Information Processing+++Cellular Processes+++Organismal Systems+++Human Diseases	Signal transduction+++Cell growth and death+++Development and regeneration+++Immune system+++Endocrine system+++Infectious disease: bacterial+++Infectious disease: viral+++Cancer: overview
NM_001258295.2	NFATC2	mRNA	04022///cGMP-PKG signaling pathway+++04218///Cellular senescence+++04310///Wnt signaling pathway+++04360///Axon guidance+++04370///VEGF signaling pathway+++04380///Osteoclast differentiation+++04625///C-type lectin receptor signaling pathway+++04650///Natural killer cell mediated cytotoxicity+++04658///Th1 and Th2 cell differentiation+++04659///Th17 cell differentiation+++04660///T cell receptor …	Environmental Information Processing+++Cellular Processes+++Organismal Systems+++Human Diseases	Signal transduction+++Cell growth and death+++Development and regeneration+++Immune system+++Endocrine system+++Infectious disease: bacterial+++Infectious disease: viral+++Cancer: overview
NM_001270472.3	MCM3	mRNA	03030///DNA replication+++04110///Cell cycle	Genetic Information Processing+++Cellular Processes	Replication and repair+++Cell growth and death
NM_001270680.1	MCU	mRNA	04020///Calcium signaling pathway+++04218///Cellular senescence+++04621///NOD-like receptor signaling pathway	Environmental Information Processing+++Cellular Processes+++Organismal Systems	Signal transduction+++Cell growth and death+++Immune system
NM_001271972.1	HSP90AB1	mRNA	04141///Protein processing in endoplasmic reticulum+++04151///PI3K-Akt signaling pathway+++04217///Necroptosis+++04612///Antigen processing and presentation+++04621///NOD-like receptor signaling pathway+++04657///IL-17 signaling pathway+++04659///Th17 cell differentiation+++04914///Progesterone-mediated oocyte maturation+++04915///Estrogen signaling pathway+++05200///Pathways in cancer+++05215///…	Genetic Information Processing+++Environmental Information Processing+++Cellular Processes+++Organismal Systems+++Human Diseases	Folding, sorting and degradation+++Signal transduction+++Cell growth and death+++Immune system+++Endocrine system+++Cancer: overview+++Cancer: specific types+++Cardiovascular disease
NM_001272067.1	SHISA5	mRNA	04115///p53 signaling pathway	Cellular Processes	Cell growth and death
NM_001276458.2	ELF2	mRNA	04214///Apoptosis - fly	Cellular Processes	Cell growth and death
NM_001276696.2	TP53	mRNA	01522///Endocrine resistance+++01524///Platinum drug resistance+++04010///MAPK signaling pathway+++04071///Sphingolipid signaling pathway+++04110///Cell cycle+++04115///p53 signaling pathway+++04137///Mitophagy - animal+++04151///PI3K-Akt signaling pathway+++04210///Apoptosis+++04211///Longevity regulating pathway+++04216///Ferroptosis+++04218///Cellular senescence+++04310///Wnt signaling pathway…	Human Diseases+++Environmental Information Processing+++Cellular Processes+++Organismal Systems	Drug resistance: antineoplastic+++Signal transduction+++Cell growth and death+++Transport and catabolism+++Aging+++Nervous system+++Endocrine system+++Neurodegenerative disease+++Infectious disease: bacterial+++Infectious disease: viral+++Cancer: overview+++Cancer: specific types+++Cardiovascular disease
NM_001276760.2	TP53	mRNA	01522///Endocrine resistance+++01524///Platinum drug resistance+++04010///MAPK signaling pathway+++04071///Sphingolipid signaling pathway+++04110///Cell cycle+++04115///p53 signaling pathway+++04137///Mitophagy - animal+++04151///PI3K-Akt signaling pathway+++04210///Apoptosis+++04211///Longevity regulating pathway+++04216///Ferroptosis+++04218///Cellular senescence+++04310///Wnt signaling pathway…	Human Diseases+++Environmental Information Processing+++Cellular Processes+++Organismal Systems	Drug resistance: antineoplastic+++Signal transduction+++Cell growth and death+++Transport and catabolism+++Aging+++Nervous system+++Endocrine system+++Neurodegenerative disease+++Infectious disease: bacterial+++Infectious disease: viral+++Cancer: overview+++Cancer: specific types+++Cardiovascular disease
NM_001278162.1	HIPK3	mRNA	04218///Cellular senescence	Cellular Processes	Cell growth and death
NM_001278163.1	HIPK3	mRNA	04218///Cellular senescence	Cellular Processes	Cell growth and death
NM_001278462.2	MDM2	mRNA	01522///Endocrine resistance+++01524///Platinum drug resistance+++04068///FoxO signaling pathway+++04110///Cell cycle+++04115///p53 signaling pathway+++04120///Ubiquitin mediated proteolysis+++04144///Endocytosis+++04151///PI3K-Akt signaling pathway+++04218///Cellular senescence+++04625///C-type lectin receptor signaling pathway+++04919///Thyroid hormone signaling pathway+++05131///Shigellosis+++…	Human Diseases+++Environmental Information Processing+++Cellular Processes+++Genetic Information Processing+++Organismal Systems	Drug resistance: antineoplastic+++Signal transduction+++Cell growth and death+++Folding, sorting and degradation+++Transport and catabolism+++Immune system+++Endocrine system+++Infectious disease: bacterial+++Infectious disease: viral+++Cancer: overview+++Cancer: specific types
NM_001278463.1	DNM1L	mRNA	04214///Apoptosis - fly+++04217///Necroptosis+++04621///NOD-like receptor signaling pathway+++04668///TNF signaling pathway	Cellular Processes+++Organismal Systems+++Environmental Information Processing	Cell growth and death+++Immune system+++Signal transduction
NM_001278464.1	DNM1L	mRNA	04214///Apoptosis - fly+++04217///Necroptosis+++04621///NOD-like receptor signaling pathway+++04668///TNF signaling pathway	Cellular Processes+++Organismal Systems+++Environmental Information Processing	Cell growth and death+++Immune system+++Signal transduction
NM_001278518.1	MDM4	mRNA	04115///p53 signaling pathway+++05206///MicroRNAs in cancer	Cellular Processes+++Human Diseases	Cell growth and death+++Cancer: overview
NM_001278519.1	MDM4	mRNA	04115///p53 signaling pathway+++05206///MicroRNAs in cancer	Cellular Processes+++Human Diseases	Cell growth and death+++Cancer: overview
NM_001278538.1	RCHY1	mRNA	04115///p53 signaling pathway+++04120///Ubiquitin mediated proteolysis+++05162///Measles	Cellular Processes+++Genetic Information Processing+++Human Diseases	Cell growth and death+++Folding, sorting and degradation+++Infectious disease: viral
NM_001278610.1	MYBL2	mRNA	04218///Cellular senescence	Cellular Processes	Cell growth and death
NM_001278617.1	BUB1	mRNA	04110///Cell cycle+++04114///Oocyte meiosis+++04914///Progesterone-mediated oocyte maturation	Cellular Processes+++Organismal Systems	Cell growth and death+++Endocrine system
NM_001278672.2	NFATC1	mRNA	04010///MAPK signaling pathway+++04022///cGMP-PKG signaling pathway+++04024///cAMP signaling pathway+++04218///Cellular senescence+++04310///Wnt signaling pathway+++04380///Osteoclast differentiation+++04625///C-type lectin receptor signaling pathway+++04650///Natural killer cell mediated cytotoxicity+++04658///Th1 and Th2 cell differentiation+++04659///Th17 cell differentiation+++04660///T cell …	Environmental Information Processing+++Cellular Processes+++Organismal Systems+++Human Diseases	Signal transduction+++Cell growth and death+++Development and regeneration+++Immune system+++Endocrine system+++Endocrine and metabolic disease+++Infectious disease: bacterial+++Infectious disease: viral+++Cancer: overview+++Immune disease
NM_001281463.1	SMC1A	mRNA	04110///Cell cycle+++04114///Oocyte meiosis	Cellular Processes	Cell growth and death
NM_001282179.3	PPP2R5E	mRNA	03015///mRNA surveillance pathway+++04071///Sphingolipid signaling pathway+++04114///Oocyte meiosis+++04151///PI3K-Akt signaling pathway+++04152///AMPK signaling pathway+++04261///Adrenergic signaling in cardiomyocytes+++04728///Dopaminergic synapse+++05165///Human papillomavirus infection	Genetic Information Processing+++Environmental Information Processing+++Cellular Processes+++Organismal Systems+++Human Diseases	Translation+++Signal transduction+++Cell growth and death+++Circulatory system+++Nervous system+++Infectious disease: viral
NM_001282626.2	LMNA	mRNA	04210///Apoptosis+++05410///Hypertrophic cardiomyopathy (HCM)+++05412///Arrhythmogenic right ventricular cardiomyopathy (ARVC)+++05414///Dilated cardiomyopathy (DCM)	Cellular Processes+++Human Diseases	Cell growth and death+++Cardiovascular disease
NM_001282669.1	DFFB	mRNA	04210///Apoptosis	Cellular Processes	Cell growth and death
NM_001282716.1	STAG3	mRNA	04114///Oocyte meiosis	Cellular Processes	Cell growth and death
NM_001286057.2	ADCY7	mRNA	00230///Purine metabolism+++01522///Endocrine resistance+++04015///Rap1 signaling pathway+++04020///Calcium signaling pathway+++04022///cGMP-PKG signaling pathway+++04024///cAMP signaling pathway+++04062///Chemokine signaling pathway+++04072///Phospholipase D signaling pathway+++04114///Oocyte meiosis+++04211///Longevity regulating pathway+++04213///Longevity regulating pathway - multiple species…	Metabolism+++Human Diseases+++Environmental Information Processing+++Organismal Systems+++Cellular Processes	Nucleotide metabolism+++Drug resistance: antineoplastic+++Signal transduction+++Immune system+++Cell growth and death+++Aging+++Circulatory system+++Cellular community - eukaryotes+++Environmental adaptation+++Nervous system+++Sensory system+++Endocrine system+++Endocrine and metabolic disease+++Digestive system+++Substance dependence+++Infectious disease: viral+++Cancer: overview+++Cardiovascula…
NM_001286108.1	ATG5	mRNA	04136///Autophagy - other+++04137///Mitophagy - animal+++04140///Autophagy - animal+++04211///Longevity regulating pathway+++04213///Longevity regulating pathway - multiple species+++04216///Ferroptosis+++04621///NOD-like receptor signaling pathway+++04622///RIG-I-like receptor signaling pathway+++05131///Shigellosis	Cellular Processes+++Organismal Systems+++Human Diseases	Transport and catabolism+++Aging+++Cell growth and death+++Immune system+++Infectious disease: bacterial
NM_001287516.1	CDC25B	mRNA	04010///MAPK signaling pathway+++04110///Cell cycle+++04914///Progesterone-mediated oocyte maturation+++05206///MicroRNAs in cancer	Environmental Information Processing+++Cellular Processes+++Organismal Systems+++Human Diseases	Signal transduction+++Cell growth and death+++Endocrine system+++Cancer: overview
NM_001287518.1	CDC25B	mRNA	04010///MAPK signaling pathway+++04110///Cell cycle+++04914///Progesterone-mediated oocyte maturation+++05206///MicroRNAs in cancer	Environmental Information Processing+++Cellular Processes+++Organismal Systems+++Human Diseases	Signal transduction+++Cell growth and death+++Endocrine system+++Cancer: overview
NM_001288718.1	STAT5A	mRNA	04012///ErbB signaling pathway+++04217///Necroptosis+++04630///Jak-STAT signaling pathway+++04658///Th1 and Th2 cell differentiation+++04659///Th17 cell differentiation+++04917///Prolactin signaling pathway+++04933///AGE-RAGE signaling pathway in diabetic complications+++04935///Growth hormone synthesis, secretion and action+++05161///Hepatitis B+++05162///Measles+++05166///Human T-cell leukemia …	Environmental Information Processing+++Cellular Processes+++Organismal Systems+++Human Diseases	Signal transduction+++Cell growth and death+++Immune system+++Endocrine system+++Endocrine and metabolic disease+++Infectious disease: viral+++Cancer: overview+++Cancer: specific types
NM_001288719.1	STAT5A	mRNA	04012///ErbB signaling pathway+++04217///Necroptosis+++04630///Jak-STAT signaling pathway+++04658///Th1 and Th2 cell differentiation+++04659///Th17 cell differentiation+++04917///Prolactin signaling pathway+++04933///AGE-RAGE signaling pathway in diabetic complications+++04935///Growth hormone synthesis, secretion and action+++05161///Hepatitis B+++05162///Measles+++05166///Human T-cell leukemia …	Environmental Information Processing+++Cellular Processes+++Organismal Systems+++Human Diseases	Signal transduction+++Cell growth and death+++Immune system+++Endocrine system+++Endocrine and metabolic disease+++Infectious disease: viral+++Cancer: overview+++Cancer: specific types
NM_001288997.1	LIN54	mRNA	04218///Cellular senescence	Cellular Processes	Cell growth and death
NM_001289125.3	IFNAR2	mRNA	04060///Cytokine-cytokine receptor interaction+++04151///PI3K-Akt signaling pathway+++04217///Necroptosis+++04380///Osteoclast differentiation+++04620///Toll-like receptor signaling pathway+++04621///NOD-like receptor signaling pathway+++04630///Jak-STAT signaling pathway+++04650///Natural killer cell mediated cytotoxicity+++05160///Hepatitis C+++05162///Measles+++05164///Influenza A+++05165///Hu…	Environmental Information Processing+++Cellular Processes+++Organismal Systems+++Human Diseases	Signaling molecules and interaction+++Signal transduction+++Cell growth and death+++Development and regeneration+++Immune system+++Infectious disease: viral+++Cancer: overview
NM_001289414.1	ANAPC11	mRNA	04110///Cell cycle+++04114///Oocyte meiosis+++04120///Ubiquitin mediated proteolysis+++04914///Progesterone-mediated oocyte maturation+++05166///Human T-cell leukemia virus 1 infection	Cellular Processes+++Genetic Information Processing+++Organismal Systems+++Human Diseases	Cell growth and death+++Folding, sorting and degradation+++Endocrine system+++Infectious disease: viral
NM_001289968.1	PPP3CB	mRNA	04010///MAPK signaling pathway+++04020///Calcium signaling pathway+++04022///cGMP-PKG signaling pathway+++04114///Oocyte meiosis+++04218///Cellular senescence+++04310///Wnt signaling pathway+++04360///Axon guidance+++04370///VEGF signaling pathway+++04380///Osteoclast differentiation+++04625///C-type lectin receptor signaling pathway+++04650///Natural killer cell mediated cytotoxicity+++04658///T…	Environmental Information Processing+++Cellular Processes+++Organismal Systems+++Human Diseases	Signal transduction+++Cell growth and death+++Development and regeneration+++Immune system+++Nervous system+++Endocrine system+++Neurodegenerative disease+++Substance dependence+++Infectious disease: bacterial+++Infectious disease: viral+++Cancer: overview
NM_001289969.1	PPP3CB	mRNA	04010///MAPK signaling pathway+++04020///Calcium signaling pathway+++04022///cGMP-PKG signaling pathway+++04114///Oocyte meiosis+++04218///Cellular senescence+++04310///Wnt signaling pathway+++04360///Axon guidance+++04370///VEGF signaling pathway+++04380///Osteoclast differentiation+++04625///C-type lectin receptor signaling pathway+++04650///Natural killer cell mediated cytotoxicity+++04658///T…	Environmental Information Processing+++Cellular Processes+++Organismal Systems+++Human Diseases	Signal transduction+++Cell growth and death+++Development and regeneration+++Immune system+++Nervous system+++Endocrine system+++Neurodegenerative disease+++Substance dependence+++Infectious disease: bacterial+++Infectious disease: viral+++Cancer: overview
NM_001290230.2	CDK2	mRNA	04068///FoxO signaling pathway+++04110///Cell cycle+++04114///Oocyte meiosis+++04115///p53 signaling pathway+++04151///PI3K-Akt signaling pathway+++04218///Cellular senescence+++04914///Progesterone-mediated oocyte maturation+++04934///Cushing syndrome+++05160///Hepatitis C+++05161///Hepatitis B+++05162///Measles+++05165///Human papillomavirus infection+++05166///Human T-cell leukemia virus 1 inf…	Environmental Information Processing+++Cellular Processes+++Organismal Systems+++Human Diseases	Signal transduction+++Cell growth and death+++Endocrine system+++Endocrine and metabolic disease+++Infectious disease: viral+++Cancer: overview+++Cancer: specific types
NM_001291428.2	BAX	mRNA	01521///EGFR tyrosine kinase inhibitor resistance+++01522///Endocrine resistance+++01524///Platinum drug resistance+++04071///Sphingolipid signaling pathway+++04115///p53 signaling pathway+++04141///Protein processing in endoplasmic reticulum+++04210///Apoptosis+++04211///Longevity regulating pathway+++04215///Apoptosis - multiple species+++04217///Necroptosis+++04722///Neurotrophin signaling pat…	Human Diseases+++Environmental Information Processing+++Cellular Processes+++Genetic Information Processing+++Organismal Systems	Drug resistance: antineoplastic+++Signal transduction+++Cell growth and death+++Folding, sorting and degradation+++Aging+++Nervous system+++Endocrine and metabolic disease+++Neurodegenerative disease+++Infectious disease: bacterial+++Infectious disease: viral+++Cancer: overview+++Cancer: specific types
NM_001291431.2	BAX	mRNA	01521///EGFR tyrosine kinase inhibitor resistance+++01522///Endocrine resistance+++01524///Platinum drug resistance+++04071///Sphingolipid signaling pathway+++04115///p53 signaling pathway+++04141///Protein processing in endoplasmic reticulum+++04210///Apoptosis+++04211///Longevity regulating pathway+++04215///Apoptosis - multiple species+++04217///Necroptosis+++04722///Neurotrophin signaling pat…	Human Diseases+++Environmental Information Processing+++Cellular Processes+++Genetic Information Processing+++Organismal Systems	Drug resistance: antineoplastic+++Signal transduction+++Cell growth and death+++Folding, sorting and degradation+++Aging+++Nervous system+++Endocrine and metabolic disease+++Neurodegenerative disease+++Infectious disease: bacterial+++Infectious disease: viral+++Cancer: overview+++Cancer: specific types
NM_001291858.2	IGF1R	mRNA	01521///EGFR tyrosine kinase inhibitor resistance+++01522///Endocrine resistance+++04010///MAPK signaling pathway+++04014///Ras signaling pathway+++04015///Rap1 signaling pathway+++04066///HIF-1 signaling pathway+++04068///FoxO signaling pathway+++04114///Oocyte meiosis+++04140///Autophagy - animal+++04144///Endocytosis+++04150///mTOR signaling pathway+++04151///PI3K-Akt signaling pathway+++04152…	Human Diseases+++Environmental Information Processing+++Cellular Processes+++Organismal Systems	Drug resistance: antineoplastic+++Signal transduction+++Cell growth and death+++Transport and catabolism+++Aging+++Cellular community - eukaryotes+++Nervous system+++Endocrine system+++Cancer: overview+++Cancer: specific types
NM_001297555.2	MAP2K7	mRNA	04010///MAPK signaling pathway+++04012///ErbB signaling pathway+++04013///MAPK signaling pathway - fly+++04141///Protein processing in endoplasmic reticulum+++04214///Apoptosis - fly+++04361///Axon regeneration+++04380///Osteoclast differentiation+++04530///Tight junction+++04620///Toll-like receptor signaling pathway+++04624///Toll and Imd signaling pathway+++04660///T cell receptor signaling pa…	Environmental Information Processing+++Genetic Information Processing+++Cellular Processes+++Organismal Systems+++Human Diseases	Signal transduction+++Folding, sorting and degradation+++Cell growth and death+++Development and regeneration+++Cellular community - eukaryotes+++Immune system+++Nervous system+++Endocrine system+++Infectious disease: bacterial+++Infectious disease: viral+++Cardiovascular disease
NM_001308042.3	CFLAR	mRNA	04064///NF-kappa B signaling pathway+++04140///Autophagy - animal+++04210///Apoptosis+++04217///Necroptosis+++04668///TNF signaling pathway+++05142///Chagas disease (American trypanosomiasis)+++05160///Hepatitis C	Environmental Information Processing+++Cellular Processes+++Human Diseases	Signal transduction+++Transport and catabolism+++Cell growth and death+++Infectious disease: parasitic+++Infectious disease: viral
NM_001308189.2	CPEB4	mRNA	04114///Oocyte meiosis+++04320///Dorso-ventral axis formation+++04914///Progesterone-mediated oocyte maturation	Cellular Processes+++Organismal Systems	Cell growth and death+++Development and regeneration+++Endocrine system
NM_001308191.2	CPEB4	mRNA	04114///Oocyte meiosis+++04320///Dorso-ventral axis formation+++04914///Progesterone-mediated oocyte maturation	Cellular Processes+++Organismal Systems	Cell growth and death+++Development and regeneration+++Endocrine system
NM_001308193.1	CPEB4	mRNA	04114///Oocyte meiosis+++04320///Dorso-ventral axis formation+++04914///Progesterone-mediated oocyte maturation	Cellular Processes+++Organismal Systems	Cell growth and death+++Development and regeneration+++Endocrine system
NM_001308253.1	GCLM	mRNA	00270///Cysteine and methionine metabolism+++00480///Glutathione metabolism+++04216///Ferroptosis	Metabolism+++Cellular Processes	Amino acid metabolism+++Metabolism of other amino acids+++Cell growth and death
NM_001311193.2	PLA2G4A	mRNA	00564///Glycerophospholipid metabolism+++00565///Ether lipid metabolism+++00590///Arachidonic acid metabolism+++00591///Linoleic acid metabolism+++00592///alpha-Linolenic acid metabolism+++04010///MAPK signaling pathway+++04014///Ras signaling pathway+++04072///Phospholipase D signaling pathway+++04217///Necroptosis+++04270///Vascular smooth muscle contraction+++04370///VEGF signaling pathway+++0…	Metabolism+++Environmental Information Processing+++Cellular Processes+++Organismal Systems+++Human Diseases	Lipid metabolism+++Signal transduction+++Cell growth and death+++Circulatory system+++Immune system+++Nervous system+++Sensory system+++Endocrine system+++Cancer: overview
NM_001313892.1	HMGB1	mRNA	03410///Base excision repair+++04140///Autophagy - animal+++04217///Necroptosis	Genetic Information Processing+++Cellular Processes	Replication and repair+++Transport and catabolism+++Cell growth and death
NM_001313965.2	TFRC	mRNA	04066///HIF-1 signaling pathway+++04144///Endocytosis+++04145///Phagosome+++04216///Ferroptosis+++04640///Hematopoietic cell lineage	Environmental Information Processing+++Cellular Processes+++Organismal Systems	Signal transduction+++Transport and catabolism+++Cell growth and death+++Immune system
NM_001313966.2	TFRC	mRNA	04066///HIF-1 signaling pathway+++04144///Endocytosis+++04145///Phagosome+++04216///Ferroptosis+++04640///Hematopoietic cell lineage	Environmental Information Processing+++Cellular Processes+++Organismal Systems	Signal transduction+++Transport and catabolism+++Cell growth and death+++Immune system
NM_001317061.3	RIPK1	mRNA	04064///NF-kappa B signaling pathway+++04210///Apoptosis+++04217///Necroptosis+++04620///Toll-like receptor signaling pathway+++04621///NOD-like receptor signaling pathway+++04622///RIG-I-like receptor signaling pathway+++04623///Cytosolic DNA-sensing pathway+++04668///TNF signaling pathway+++05130///Pathogenic Escherichia coli infection+++05131///Shigellosis+++05160///Hepatitis C+++05163///Human…	Environmental Information Processing+++Cellular Processes+++Organismal Systems+++Human Diseases	Signal transduction+++Cell growth and death+++Immune system+++Infectious disease: bacterial+++Infectious disease: viral
NM_001317237.2	CTSB	mRNA	04140///Autophagy - animal+++04142///Lysosome+++04210///Apoptosis+++04612///Antigen processing and presentation+++04621///NOD-like receptor signaling pathway+++04924///Renin secretion	Cellular Processes+++Organismal Systems	Transport and catabolism+++Cell growth and death+++Immune system+++Endocrine system
NM_001318054.2	HRAS	mRNA	01521///EGFR tyrosine kinase inhibitor resistance+++01522///Endocrine resistance+++04010///MAPK signaling pathway+++04012///ErbB signaling pathway+++04014///Ras signaling pathway+++04015///Rap1 signaling pathway+++04062///Chemokine signaling pathway+++04068///FoxO signaling pathway+++04071///Sphingolipid signaling pathway+++04072///Phospholipase D signaling pathway+++04137///Mitophagy - animal+++…	Human Diseases+++Environmental Information Processing+++Organismal Systems+++Cellular Processes	Drug resistance: antineoplastic+++Signal transduction+++Immune system+++Transport and catabolism+++Cell growth and death+++Aging+++Development and regeneration+++Cellular community - eukaryotes+++Environmental adaptation+++Nervous system+++Cell motility+++Endocrine system+++Endocrine and metabolic disease+++Substance dependence+++Infectious disease: viral+++Cancer: overview+++Cancer: specific typ…
NM_001318062.2	DBF4	mRNA	04110///Cell cycle	Cellular Processes	Cell growth and death
NM_001318095.2	IL6	mRNA	01521///EGFR tyrosine kinase inhibitor resistance+++01523///Antifolate resistance+++04060///Cytokine-cytokine receptor interaction+++04061///Viral protein interaction with cytokine and cytokine receptor+++04066///HIF-1 signaling pathway+++04068///FoxO signaling pathway+++04151///PI3K-Akt signaling pathway+++04218///Cellular senescence+++04620///Toll-like receptor signaling pathway+++04621///NOD-l…	Human Diseases+++Environmental Information Processing+++Cellular Processes+++Organismal Systems	Drug resistance: antineoplastic+++Signaling molecules and interaction+++Signal transduction+++Cell growth and death+++Immune system+++Endocrine and metabolic disease+++Neurodegenerative disease+++Infectious disease: bacterial+++Infectious disease: parasitic+++Infectious disease: viral+++Cancer: overview+++Immune disease+++Cardiovascular disease
NM_001318827.1	TSC2	mRNA	04072///Phospholipase D signaling pathway+++04115///p53 signaling pathway+++04140///Autophagy - animal+++04150///mTOR signaling pathway+++04151///PI3K-Akt signaling pathway+++04152///AMPK signaling pathway+++04211///Longevity regulating pathway+++04218///Cellular senescence+++04714///Thermogenesis+++04910///Insulin signaling pathway+++04919///Thyroid hormone signaling pathway+++05163///Human cyto…	Environmental Information Processing+++Cellular Processes+++Organismal Systems+++Human Diseases	Signal transduction+++Cell growth and death+++Transport and catabolism+++Aging+++Environmental adaptation+++Endocrine system+++Infectious disease: viral+++Cancer: overview
NM_001318831.1	TSC2	mRNA	04072///Phospholipase D signaling pathway+++04115///p53 signaling pathway+++04140///Autophagy - animal+++04150///mTOR signaling pathway+++04151///PI3K-Akt signaling pathway+++04152///AMPK signaling pathway+++04211///Longevity regulating pathway+++04218///Cellular senescence+++04714///Thermogenesis+++04910///Insulin signaling pathway+++04919///Thyroid hormone signaling pathway+++05163///Human cyto…	Environmental Information Processing+++Cellular Processes+++Organismal Systems+++Human Diseases	Signal transduction+++Cell growth and death+++Transport and catabolism+++Aging+++Environmental adaptation+++Endocrine system+++Infectious disease: viral+++Cancer: overview
NM_001318900.1	GLUD1	mRNA	00220///Arginine biosynthesis+++00250///Alanine, aspartate and glutamate metabolism+++00471///D-Glutamine and D-glutamate metabolism+++00910///Nitrogen metabolism+++01200///Carbon metabolism+++04217///Necroptosis+++04964///Proximal tubule bicarbonate reclamation	Metabolism+++Cellular Processes+++Organismal Systems	Amino acid metabolism+++Metabolism of other amino acids+++Energy metabolism+++Global and overview maps+++Cell growth and death+++Excretory system
NM_001318901.1	GLUD1	mRNA	00220///Arginine biosynthesis+++00250///Alanine, aspartate and glutamate metabolism+++00471///D-Glutamine and D-glutamate metabolism+++00910///Nitrogen metabolism+++01200///Carbon metabolism+++04217///Necroptosis+++04964///Proximal tubule bicarbonate reclamation	Metabolism+++Cellular Processes+++Organismal Systems	Amino acid metabolism+++Metabolism of other amino acids+++Energy metabolism+++Global and overview maps+++Cell growth and death+++Excretory system
NM_001318905.2	GLUD1	mRNA	00220///Arginine biosynthesis+++00250///Alanine, aspartate and glutamate metabolism+++00471///D-Glutamine and D-glutamate metabolism+++00910///Nitrogen metabolism+++01200///Carbon metabolism+++04217///Necroptosis+++04964///Proximal tubule bicarbonate reclamation	Metabolism+++Cellular Processes+++Organismal Systems	Amino acid metabolism+++Metabolism of other amino acids+++Energy metabolism+++Global and overview maps+++Cell growth and death+++Excretory system
NM_001318906.2	GLUD1	mRNA	00220///Arginine biosynthesis+++00250///Alanine, aspartate and glutamate metabolism+++00471///D-Glutamine and D-glutamate metabolism+++00910///Nitrogen metabolism+++01200///Carbon metabolism+++04217///Necroptosis+++04964///Proximal tubule bicarbonate reclamation	Metabolism+++Cellular Processes+++Organismal Systems	Amino acid metabolism+++Metabolism of other amino acids+++Energy metabolism+++Global and overview maps+++Cell growth and death+++Excretory system
NM_001319207.2	TRAF5	mRNA	04064///NF-kappa B signaling pathway+++04217///Necroptosis+++04621///NOD-like receptor signaling pathway+++04657///IL-17 signaling pathway+++04668///TNF signaling pathway+++05131///Shigellosis+++05163///Human cytomegalovirus infection+++05168///Herpes simplex virus 1 infection+++05169///Epstein-Barr virus infection+++05170///Human immunodeficiency virus 1 infection+++05200///Pathways in cancer+++…	Environmental Information Processing+++Cellular Processes+++Organismal Systems+++Human Diseases	Signal transduction+++Cell growth and death+++Immune system+++Infectious disease: bacterial+++Infectious disease: viral+++Cancer: overview+++Cancer: specific types
NM_001320132.2	DFFB	mRNA	04210///Apoptosis	Cellular Processes	Cell growth and death
NM_001320136.2	DFFB	mRNA	04210///Apoptosis	Cellular Processes	Cell growth and death
NM_001320252.2	GORAB	mRNA	04115///p53 signaling pathway	Cellular Processes	Cell growth and death
NM_001320928.1	CHUK	mRNA	01523///Antifolate resistance+++04010///MAPK signaling pathway+++04014///Ras signaling pathway+++04062///Chemokine signaling pathway+++04064///NF-kappa B signaling pathway+++04068///FoxO signaling pathway+++04150///mTOR signaling pathway+++04151///PI3K-Akt signaling pathway+++04210///Apoptosis+++04380///Osteoclast differentiation+++04620///Toll-like receptor signaling pathway+++04621///NOD-like r…	Human Diseases+++Environmental Information Processing+++Organismal Systems+++Cellular Processes	Drug resistance: antineoplastic+++Signal transduction+++Immune system+++Cell growth and death+++Development and regeneration+++Endocrine system+++Infectious disease: bacterial+++Infectious disease: parasitic+++Infectious disease: viral+++Cancer: overview+++Cancer: specific types+++Cardiovascular disease
NM_001321572.2	CAMK2D	mRNA	04012///ErbB signaling pathway+++04020///Calcium signaling pathway+++04024///cAMP signaling pathway+++04066///HIF-1 signaling pathway+++04114///Oocyte meiosis+++04217///Necroptosis+++04261///Adrenergic signaling in cardiomyocytes+++04310///Wnt signaling pathway+++04360///Axon guidance+++04713///Circadian entrainment+++04720///Long-term potentiation+++04722///Neurotrophin signaling pathway+++04725…	Environmental Information Processing+++Cellular Processes+++Organismal Systems+++Human Diseases	Signal transduction+++Cell growth and death+++Circulatory system+++Development and regeneration+++Environmental adaptation+++Nervous system+++Sensory system+++Endocrine system+++Endocrine and metabolic disease+++Digestive system+++Substance dependence+++Infectious disease: bacterial+++Cancer: overview+++Cancer: specific types
NM_001321574.2	CAMK2D	mRNA	04012///ErbB signaling pathway+++04020///Calcium signaling pathway+++04024///cAMP signaling pathway+++04066///HIF-1 signaling pathway+++04114///Oocyte meiosis+++04217///Necroptosis+++04261///Adrenergic signaling in cardiomyocytes+++04310///Wnt signaling pathway+++04360///Axon guidance+++04713///Circadian entrainment+++04720///Long-term potentiation+++04722///Neurotrophin signaling pathway+++04725…	Environmental Information Processing+++Cellular Processes+++Organismal Systems+++Human Diseases	Signal transduction+++Cell growth and death+++Circulatory system+++Development and regeneration+++Environmental adaptation+++Nervous system+++Sensory system+++Endocrine system+++Endocrine and metabolic disease+++Digestive system+++Substance dependence+++Infectious disease: bacterial+++Cancer: overview+++Cancer: specific types
NM_001321575.2	CAMK2D	mRNA	04012///ErbB signaling pathway+++04020///Calcium signaling pathway+++04024///cAMP signaling pathway+++04066///HIF-1 signaling pathway+++04114///Oocyte meiosis+++04217///Necroptosis+++04261///Adrenergic signaling in cardiomyocytes+++04310///Wnt signaling pathway+++04360///Axon guidance+++04713///Circadian entrainment+++04720///Long-term potentiation+++04722///Neurotrophin signaling pathway+++04725…	Environmental Information Processing+++Cellular Processes+++Organismal Systems+++Human Diseases	Signal transduction+++Cell growth and death+++Circulatory system+++Development and regeneration+++Environmental adaptation+++Nervous system+++Sensory system+++Endocrine system+++Endocrine and metabolic disease+++Digestive system+++Substance dependence+++Infectious disease: bacterial+++Cancer: overview+++Cancer: specific types
NM_001321576.2	CAMK2D	mRNA	04012///ErbB signaling pathway+++04020///Calcium signaling pathway+++04024///cAMP signaling pathway+++04066///HIF-1 signaling pathway+++04114///Oocyte meiosis+++04217///Necroptosis+++04261///Adrenergic signaling in cardiomyocytes+++04310///Wnt signaling pathway+++04360///Axon guidance+++04713///Circadian entrainment+++04720///Long-term potentiation+++04722///Neurotrophin signaling pathway+++04725…	Environmental Information Processing+++Cellular Processes+++Organismal Systems+++Human Diseases	Signal transduction+++Cell growth and death+++Circulatory system+++Development and regeneration+++Environmental adaptation+++Nervous system+++Sensory system+++Endocrine system+++Endocrine and metabolic disease+++Digestive system+++Substance dependence+++Infectious disease: bacterial+++Cancer: overview+++Cancer: specific types
NM_001321578.2	CAMK2D	mRNA	04012///ErbB signaling pathway+++04020///Calcium signaling pathway+++04024///cAMP signaling pathway+++04066///HIF-1 signaling pathway+++04114///Oocyte meiosis+++04217///Necroptosis+++04261///Adrenergic signaling in cardiomyocytes+++04310///Wnt signaling pathway+++04360///Axon guidance+++04713///Circadian entrainment+++04720///Long-term potentiation+++04722///Neurotrophin signaling pathway+++04725…	Environmental Information Processing+++Cellular Processes+++Organismal Systems+++Human Diseases	Signal transduction+++Cell growth and death+++Circulatory system+++Development and regeneration+++Environmental adaptation+++Nervous system+++Sensory system+++Endocrine system+++Endocrine and metabolic disease+++Digestive system+++Substance dependence+++Infectious disease: bacterial+++Cancer: overview+++Cancer: specific types
NM_001321586.2	CAMK2D	mRNA	04012///ErbB signaling pathway+++04020///Calcium signaling pathway+++04024///cAMP signaling pathway+++04066///HIF-1 signaling pathway+++04114///Oocyte meiosis+++04217///Necroptosis+++04261///Adrenergic signaling in cardiomyocytes+++04310///Wnt signaling pathway+++04360///Axon guidance+++04713///Circadian entrainment+++04720///Long-term potentiation+++04722///Neurotrophin signaling pathway+++04725…	Environmental Information Processing+++Cellular Processes+++Organismal Systems+++Human Diseases	Signal transduction+++Cell growth and death+++Circulatory system+++Development and regeneration+++Environmental adaptation+++Nervous system+++Sensory system+++Endocrine system+++Endocrine and metabolic disease+++Digestive system+++Substance dependence+++Infectious disease: bacterial+++Cancer: overview+++Cancer: specific types
NM_001321587.2	CAMK2D	mRNA	04012///ErbB signaling pathway+++04020///Calcium signaling pathway+++04024///cAMP signaling pathway+++04066///HIF-1 signaling pathway+++04114///Oocyte meiosis+++04217///Necroptosis+++04261///Adrenergic signaling in cardiomyocytes+++04310///Wnt signaling pathway+++04360///Axon guidance+++04713///Circadian entrainment+++04720///Long-term potentiation+++04722///Neurotrophin signaling pathway+++04725…	Environmental Information Processing+++Cellular Processes+++Organismal Systems+++Human Diseases	Signal transduction+++Cell growth and death+++Circulatory system+++Development and regeneration+++Environmental adaptation+++Nervous system+++Sensory system+++Endocrine system+++Endocrine and metabolic disease+++Digestive system+++Substance dependence+++Infectious disease: bacterial+++Cancer: overview+++Cancer: specific types
NM_001321854.2	JAK1	mRNA	01521///EGFR tyrosine kinase inhibitor resistance+++04151///PI3K-Akt signaling pathway+++04217///Necroptosis+++04380///Osteoclast differentiation+++04550///Signaling pathways regulating pluripotency of stem cells+++04621///NOD-like receptor signaling pathway+++04630///Jak-STAT signaling pathway+++04658///Th1 and Th2 cell differentiation+++04659///Th17 cell differentiation+++05140///Leishmaniasis+…	Human Diseases+++Environmental Information Processing+++Cellular Processes+++Organismal Systems	Drug resistance: antineoplastic+++Signal transduction+++Cell growth and death+++Development and regeneration+++Cellular community - eukaryotes+++Immune system+++Infectious disease: parasitic+++Infectious disease: bacterial+++Infectious disease: viral+++Cancer: overview+++Cancer: specific types
NM_001321855.2	JAK1	mRNA	01521///EGFR tyrosine kinase inhibitor resistance+++04151///PI3K-Akt signaling pathway+++04217///Necroptosis+++04380///Osteoclast differentiation+++04550///Signaling pathways regulating pluripotency of stem cells+++04621///NOD-like receptor signaling pathway+++04630///Jak-STAT signaling pathway+++04658///Th1 and Th2 cell differentiation+++04659///Th17 cell differentiation+++05140///Leishmaniasis+…	Human Diseases+++Environmental Information Processing+++Cellular Processes+++Organismal Systems	Drug resistance: antineoplastic+++Signal transduction+++Cell growth and death+++Development and regeneration+++Cellular community - eukaryotes+++Immune system+++Infectious disease: parasitic+++Infectious disease: bacterial+++Infectious disease: viral+++Cancer: overview+++Cancer: specific types
NM_001322194.1	JAK2	mRNA	01521///EGFR tyrosine kinase inhibitor resistance+++04062///Chemokine signaling pathway+++04151///PI3K-Akt signaling pathway+++04217///Necroptosis+++04550///Signaling pathways regulating pluripotency of stem cells+++04630///Jak-STAT signaling pathway+++04658///Th1 and Th2 cell differentiation+++04659///Th17 cell differentiation+++04725///Cholinergic synapse+++04917///Prolactin signaling pathway++…	Human Diseases+++Organismal Systems+++Environmental Information Processing+++Cellular Processes	Drug resistance: antineoplastic+++Immune system+++Signal transduction+++Cell growth and death+++Cellular community - eukaryotes+++Nervous system+++Endocrine system+++Endocrine and metabolic disease+++Infectious disease: parasitic+++Infectious disease: bacterial+++Infectious disease: viral+++Cancer: overview
NM_001322196.1	JAK2	mRNA	01521///EGFR tyrosine kinase inhibitor resistance+++04062///Chemokine signaling pathway+++04151///PI3K-Akt signaling pathway+++04217///Necroptosis+++04550///Signaling pathways regulating pluripotency of stem cells+++04630///Jak-STAT signaling pathway+++04658///Th1 and Th2 cell differentiation+++04659///Th17 cell differentiation+++04725///Cholinergic synapse+++04917///Prolactin signaling pathway++…	Human Diseases+++Organismal Systems+++Environmental Information Processing+++Cellular Processes	Drug resistance: antineoplastic+++Immune system+++Signal transduction+++Cell growth and death+++Cellular community - eukaryotes+++Nervous system+++Endocrine system+++Endocrine and metabolic disease+++Infectious disease: parasitic+++Infectious disease: bacterial+++Infectious disease: viral+++Cancer: overview
NM_001322198.1	JAK2	mRNA	01521///EGFR tyrosine kinase inhibitor resistance+++04062///Chemokine signaling pathway+++04151///PI3K-Akt signaling pathway+++04217///Necroptosis+++04550///Signaling pathways regulating pluripotency of stem cells+++04630///Jak-STAT signaling pathway+++04658///Th1 and Th2 cell differentiation+++04659///Th17 cell differentiation+++04725///Cholinergic synapse+++04917///Prolactin signaling pathway++…	Human Diseases+++Organismal Systems+++Environmental Information Processing+++Cellular Processes	Drug resistance: antineoplastic+++Immune system+++Signal transduction+++Cell growth and death+++Cellular community - eukaryotes+++Nervous system+++Endocrine system+++Endocrine and metabolic disease+++Infectious disease: parasitic+++Infectious disease: bacterial+++Infectious disease: viral+++Cancer: overview
NM_001322199.1	JAK2	mRNA	01521///EGFR tyrosine kinase inhibitor resistance+++04062///Chemokine signaling pathway+++04151///PI3K-Akt signaling pathway+++04217///Necroptosis+++04550///Signaling pathways regulating pluripotency of stem cells+++04630///Jak-STAT signaling pathway+++04658///Th1 and Th2 cell differentiation+++04659///Th17 cell differentiation+++04725///Cholinergic synapse+++04917///Prolactin signaling pathway++…	Human Diseases+++Organismal Systems+++Environmental Information Processing+++Cellular Processes	Drug resistance: antineoplastic+++Immune system+++Signal transduction+++Cell growth and death+++Cellular community - eukaryotes+++Nervous system+++Endocrine system+++Endocrine and metabolic disease+++Infectious disease: parasitic+++Infectious disease: bacterial+++Infectious disease: viral+++Cancer: overview
NM_001322204.1	JAK2	mRNA	01521///EGFR tyrosine kinase inhibitor resistance+++04062///Chemokine signaling pathway+++04151///PI3K-Akt signaling pathway+++04217///Necroptosis+++04550///Signaling pathways regulating pluripotency of stem cells+++04630///Jak-STAT signaling pathway+++04658///Th1 and Th2 cell differentiation+++04659///Th17 cell differentiation+++04725///Cholinergic synapse+++04917///Prolactin signaling pathway++…	Human Diseases+++Organismal Systems+++Environmental Information Processing+++Cellular Processes	Drug resistance: antineoplastic+++Immune system+++Signal transduction+++Cell growth and death+++Cellular community - eukaryotes+++Nervous system+++Endocrine system+++Endocrine and metabolic disease+++Infectious disease: parasitic+++Infectious disease: bacterial+++Infectious disease: viral+++Cancer: overview
NM_001322240.2	BCL2L1	mRNA	01521///EGFR tyrosine kinase inhibitor resistance+++01524///Platinum drug resistance+++04014///Ras signaling pathway+++04064///NF-kappa B signaling pathway+++04115///p53 signaling pathway+++04137///Mitophagy - animal+++04140///Autophagy - animal+++04151///PI3K-Akt signaling pathway+++04210///Apoptosis+++04215///Apoptosis - multiple species+++04621///NOD-like receptor signaling pathway+++04630///J…	Human Diseases+++Environmental Information Processing+++Cellular Processes+++Organismal Systems	Drug resistance: antineoplastic+++Signal transduction+++Cell growth and death+++Transport and catabolism+++Immune system+++Neurodegenerative disease+++Infectious disease: bacterial+++Infectious disease: parasitic+++Infectious disease: viral+++Cancer: overview+++Cancer: specific types
NM_001322259.2	CCNE1	mRNA	04110///Cell cycle+++04114///Oocyte meiosis+++04115///p53 signaling pathway+++04151///PI3K-Akt signaling pathway+++04218///Cellular senescence+++04391///Hippo signaling pathway - fly+++04934///Cushing syndrome+++05161///Hepatitis B+++05162///Measles+++05165///Human papillomavirus infection+++05166///Human T-cell leukemia virus 1 infection+++05169///Epstein-Barr virus infection+++05200///Pathways …	Cellular Processes+++Environmental Information Processing+++Human Diseases	Cell growth and death+++Signal transduction+++Endocrine and metabolic disease+++Infectious disease: viral+++Cancer: overview+++Cancer: specific types
NM_001323281.2	RBL1	mRNA	04110///Cell cycle+++04218///Cellular senescence+++04350///TGF-beta signaling pathway+++05165///Human papillomavirus infection+++05203///Viral carcinogenesis	Cellular Processes+++Environmental Information Processing+++Human Diseases	Cell growth and death+++Signal transduction+++Infectious disease: viral+++Cancer: overview
NM_001323282.2	RBL1	mRNA	04110///Cell cycle+++04218///Cellular senescence+++04350///TGF-beta signaling pathway+++05165///Human papillomavirus infection+++05203///Viral carcinogenesis	Cellular Processes+++Environmental Information Processing+++Human Diseases	Cell growth and death+++Signal transduction+++Infectious disease: viral+++Cancer: overview
NM_001323303.2	AURKA	mRNA	04114///Oocyte meiosis+++04914///Progesterone-mediated oocyte maturation	Cellular Processes+++Organismal Systems	Cell growth and death+++Endocrine system
NM_001323304.2	AURKA	mRNA	04114///Oocyte meiosis+++04914///Progesterone-mediated oocyte maturation	Cellular Processes+++Organismal Systems	Cell growth and death+++Endocrine system
NM_001323324.2	MAPK8	mRNA	01522///Endocrine resistance+++04010///MAPK signaling pathway+++04012///ErbB signaling pathway+++04013///MAPK signaling pathway - fly+++04014///Ras signaling pathway+++04024///cAMP signaling pathway+++04068///FoxO signaling pathway+++04071///Sphingolipid signaling pathway+++04137///Mitophagy - animal+++04140///Autophagy - animal+++04141///Protein processing in endoplasmic reticulum+++04210///Apop…	Human Diseases+++Environmental Information Processing+++Cellular Processes+++Genetic Information Processing+++Organismal Systems	Drug resistance: antineoplastic+++Signal transduction+++Transport and catabolism+++Folding, sorting and degradation+++Cell growth and death+++Aging+++Development and regeneration+++Cellular community - eukaryotes+++Immune system+++Nervous system+++Sensory system+++Endocrine system+++Endocrine and metabolic disease+++Infectious disease: bacterial+++Infectious disease: parasitic+++Infectious diseas…
NM_001323327.2	MAPK8	mRNA	01522///Endocrine resistance+++04010///MAPK signaling pathway+++04012///ErbB signaling pathway+++04013///MAPK signaling pathway - fly+++04014///Ras signaling pathway+++04024///cAMP signaling pathway+++04068///FoxO signaling pathway+++04071///Sphingolipid signaling pathway+++04137///Mitophagy - animal+++04140///Autophagy - animal+++04141///Protein processing in endoplasmic reticulum+++04210///Apop…	Human Diseases+++Environmental Information Processing+++Cellular Processes+++Genetic Information Processing+++Organismal Systems	Drug resistance: antineoplastic+++Signal transduction+++Transport and catabolism+++Folding, sorting and degradation+++Cell growth and death+++Aging+++Development and regeneration+++Cellular community - eukaryotes+++Immune system+++Nervous system+++Sensory system+++Endocrine system+++Endocrine and metabolic disease+++Infectious disease: bacterial+++Infectious disease: parasitic+++Infectious diseas…
NM_001323609.2	RBL2	mRNA	04068///FoxO signaling pathway+++04110///Cell cycle+++04151///PI3K-Akt signaling pathway+++04218///Cellular senescence+++05165///Human papillomavirus infection+++05203///Viral carcinogenesis	Environmental Information Processing+++Cellular Processes+++Human Diseases	Signal transduction+++Cell growth and death+++Infectious disease: viral+++Cancer: overview
NM_001323611.1	RBL2	mRNA	04068///FoxO signaling pathway+++04110///Cell cycle+++04151///PI3K-Akt signaling pathway+++04218///Cellular senescence+++05165///Human papillomavirus infection+++05203///Viral carcinogenesis	Environmental Information Processing+++Cellular Processes+++Human Diseases	Signal transduction+++Cell growth and death+++Infectious disease: viral+++Cancer: overview
NM_001324090.1	VDAC2	mRNA	04020///Calcium signaling pathway+++04022///cGMP-PKG signaling pathway+++04216///Ferroptosis+++04217///Necroptosis+++04218///Cellular senescence+++04621///NOD-like receptor signaling pathway+++04979///Cholesterol metabolism+++05012///Parkinson disease+++05016///Huntington disease+++05166///Human T-cell leukemia virus 1 infection	Environmental Information Processing+++Cellular Processes+++Organismal Systems+++Human Diseases	Signal transduction+++Cell growth and death+++Immune system+++Digestive system+++Neurodegenerative disease+++Infectious disease: viral
NM_001324137.1	ZBTB17	mRNA	04110///Cell cycle+++05200///Pathways in cancer+++05202///Transcriptional misregulation in cancer+++05222///Small cell lung cancer	Cellular Processes+++Human Diseases	Cell growth and death+++Cancer: overview+++Cancer: specific types
NM_001328648.1	PIK3R3	mRNA	01521///EGFR tyrosine kinase inhibitor resistance+++01522///Endocrine resistance+++01524///Platinum drug resistance+++04012///ErbB signaling pathway+++04014///Ras signaling pathway+++04015///Rap1 signaling pathway+++04024///cAMP signaling pathway+++04062///Chemokine signaling pathway+++04066///HIF-1 signaling pathway+++04068///FoxO signaling pathway+++04070///Phosphatidylinositol signaling system…	Human Diseases+++Environmental Information Processing+++Organismal Systems+++Cellular Processes	Drug resistance: antineoplastic+++Signal transduction+++Immune system+++Transport and catabolism+++Cell growth and death+++Aging+++Development and regeneration+++Cellular community - eukaryotes+++Nervous system+++Sensory system+++Cell motility+++Endocrine system+++Endocrine and metabolic disease+++Excretory system+++Digestive system+++Infectious disease: bacterial+++Infectious disease: parasitic+…
NM_001329939.1	TGFB3	mRNA	04010///MAPK signaling pathway+++04060///Cytokine-cytokine receptor interaction+++04068///FoxO signaling pathway+++04110///Cell cycle+++04218///Cellular senescence+++04350///TGF-beta signaling pathway+++04390///Hippo signaling pathway+++04933///AGE-RAGE signaling pathway in diabetic complications+++05140///Leishmaniasis+++05142///Chagas disease (American trypanosomiasis)+++05144///Malaria+++05145…	Environmental Information Processing+++Cellular Processes+++Human Diseases	Signal transduction+++Signaling molecules and interaction+++Cell growth and death+++Endocrine and metabolic disease+++Infectious disease: parasitic+++Infectious disease: bacterial+++Infectious disease: viral+++Cancer: overview+++Cancer: specific types+++Immune disease+++Cardiovascular disease
NM_001330380.1	DNM1L	mRNA	04214///Apoptosis - fly+++04217///Necroptosis+++04621///NOD-like receptor signaling pathway+++04668///TNF signaling pathway	Cellular Processes+++Organismal Systems+++Environmental Information Processing	Cell growth and death+++Immune system+++Signal transduction
NM_001330428.1	CHEK1	mRNA	04110///Cell cycle+++04115///p53 signaling pathway+++04218///Cellular senescence+++05166///Human T-cell leukemia virus 1 infection+++05170///Human immunodeficiency virus 1 infection+++05203///Viral carcinogenesis	Cellular Processes+++Human Diseases	Cell growth and death+++Infectious disease: viral+++Cancer: overview
NM_001330451.2	ETS1	mRNA	04013///MAPK signaling pathway - fly+++04014///Ras signaling pathway+++04218///Cellular senescence+++04320///Dorso-ventral axis formation+++05166///Human T-cell leukemia virus 1 infection+++05200///Pathways in cancer+++05211///Renal cell carcinoma	Environmental Information Processing+++Cellular Processes+++Organismal Systems+++Human Diseases	Signal transduction+++Cell growth and death+++Development and regeneration+++Infectious disease: viral+++Cancer: overview+++Cancer: specific types
NM_001330511.1	AKT2	mRNA	01521///EGFR tyrosine kinase inhibitor resistance+++01522///Endocrine resistance+++01524///Platinum drug resistance+++04010///MAPK signaling pathway+++04012///ErbB signaling pathway+++04014///Ras signaling pathway+++04015///Rap1 signaling pathway+++04022///cGMP-PKG signaling pathway+++04024///cAMP signaling pathway+++04062///Chemokine signaling pathway+++04066///HIF-1 signaling pathway+++04068///…	Human Diseases+++Environmental Information Processing+++Organismal Systems+++Cellular Processes	Drug resistance: antineoplastic+++Signal transduction+++Immune system+++Transport and catabolism+++Cell growth and death+++Aging+++Circulatory system+++Development and regeneration+++Cellular community - eukaryotes+++Nervous system+++Endocrine system+++Endocrine and metabolic disease+++Digestive system+++Infectious disease: bacterial+++Infectious disease: parasitic+++Infectious disease: viral+++C…
NM_001349232.2	ATG7	mRNA	04136///Autophagy - other+++04140///Autophagy - animal+++04216///Ferroptosis	Cellular Processes	Transport and catabolism+++Cell growth and death
NM_001349234.2	ATG7	mRNA	04136///Autophagy - other+++04140///Autophagy - animal+++04216///Ferroptosis	Cellular Processes	Transport and catabolism+++Cell growth and death
NM_001350.5	DAXX	mRNA	04010///MAPK signaling pathway+++04210///Apoptosis+++05014///Amyotrophic lateral sclerosis (ALS)+++05168///Herpes simplex virus 1 infection	Environmental Information Processing+++Cellular Processes+++Human Diseases	Signal transduction+++Cell growth and death+++Neurodegenerative disease+++Infectious disease: viral
NM_001350235.1	PIK3CD	mRNA	00562///Inositol phosphate metabolism+++01521///EGFR tyrosine kinase inhibitor resistance+++01522///Endocrine resistance+++01524///Platinum drug resistance+++04012///ErbB signaling pathway+++04014///Ras signaling pathway+++04015///Rap1 signaling pathway+++04024///cAMP signaling pathway+++04062///Chemokine signaling pathway+++04066///HIF-1 signaling pathway+++04068///FoxO signaling pathway+++04070…	Metabolism+++Human Diseases+++Environmental Information Processing+++Organismal Systems+++Cellular Processes	Carbohydrate metabolism+++Drug resistance: antineoplastic+++Signal transduction+++Immune system+++Transport and catabolism+++Cell growth and death+++Aging+++Development and regeneration+++Cellular community - eukaryotes+++Nervous system+++Sensory system+++Cell motility+++Endocrine system+++Endocrine and metabolic disease+++Excretory system+++Digestive system+++Infectious disease: bacterial+++Infe…
NM_001351656.2	SLC39A14	mRNA	04216///Ferroptosis	Cellular Processes	Cell growth and death
NM_001351657.2	SLC39A14	mRNA	04216///Ferroptosis	Cellular Processes	Cell growth and death
NM_001351659.2	SLC39A14	mRNA	04216///Ferroptosis	Cellular Processes	Cell growth and death
NM_001351660.2	SLC39A14	mRNA	04216///Ferroptosis	Cellular Processes	Cell growth and death
NM_001352914.2	PPP2R5C	mRNA	03015///mRNA surveillance pathway+++04071///Sphingolipid signaling pathway+++04114///Oocyte meiosis+++04151///PI3K-Akt signaling pathway+++04152///AMPK signaling pathway+++04261///Adrenergic signaling in cardiomyocytes+++04728///Dopaminergic synapse+++05165///Human papillomavirus infection	Genetic Information Processing+++Environmental Information Processing+++Cellular Processes+++Organismal Systems+++Human Diseases	Translation+++Signal transduction+++Cell growth and death+++Circulatory system+++Nervous system+++Infectious disease: viral
NM_001354158.2	ACSL3	mRNA	00061///Fatty acid biosynthesis+++00071///Fatty acid degradation+++01212///Fatty acid metabolism+++03320///PPAR signaling pathway+++04146///Peroxisome+++04216///Ferroptosis+++04714///Thermogenesis+++04920///Adipocytokine signaling pathway	Metabolism+++Organismal Systems+++Cellular Processes	Lipid metabolism+++Global and overview maps+++Endocrine system+++Transport and catabolism+++Cell growth and death+++Environmental adaptation
NM_001354159.2	ACSL3	mRNA	00061///Fatty acid biosynthesis+++00071///Fatty acid degradation+++01212///Fatty acid metabolism+++03320///PPAR signaling pathway+++04146///Peroxisome+++04216///Ferroptosis+++04714///Thermogenesis+++04920///Adipocytokine signaling pathway	Metabolism+++Organismal Systems+++Cellular Processes	Lipid metabolism+++Global and overview maps+++Endocrine system+++Transport and catabolism+++Cell growth and death+++Environmental adaptation
NM_001354609.2	BRAF	mRNA	01521///EGFR tyrosine kinase inhibitor resistance+++01522///Endocrine resistance+++04010///MAPK signaling pathway+++04012///ErbB signaling pathway+++04013///MAPK signaling pathway - fly+++04015///Rap1 signaling pathway+++04024///cAMP signaling pathway+++04062///Chemokine signaling pathway+++04068///FoxO signaling pathway+++04150///mTOR signaling pathway+++04214///Apoptosis - fly+++04270///Vascula…	Human Diseases+++Environmental Information Processing+++Organismal Systems+++Cellular Processes	Drug resistance: antineoplastic+++Signal transduction+++Immune system+++Cell growth and death+++Circulatory system+++Development and regeneration+++Cellular community - eukaryotes+++Nervous system+++Cell motility+++Endocrine system+++Endocrine and metabolic disease+++Substance dependence+++Infectious disease: viral+++Cancer: overview+++Cancer: specific types
NM_001354689.3	RAF1	mRNA	01521///EGFR tyrosine kinase inhibitor resistance+++01522///Endocrine resistance+++04010///MAPK signaling pathway+++04012///ErbB signaling pathway+++04014///Ras signaling pathway+++04015///Rap1 signaling pathway+++04022///cGMP-PKG signaling pathway+++04024///cAMP signaling pathway+++04062///Chemokine signaling pathway+++04068///FoxO signaling pathway+++04071///Sphingolipid signaling pathway+++040…	Human Diseases+++Environmental Information Processing+++Organismal Systems+++Cellular Processes	Drug resistance: antineoplastic+++Signal transduction+++Immune system+++Transport and catabolism+++Cell growth and death+++Circulatory system+++Development and regeneration+++Cellular community - eukaryotes+++Nervous system+++Cell motility+++Endocrine system+++Substance dependence+++Infectious disease: bacterial+++Infectious disease: viral+++Cancer: overview+++Cancer: specific types
NM_001354779.1	CASP3	mRNA	01524///Platinum drug resistance+++04010///MAPK signaling pathway+++04115///p53 signaling pathway+++04210///Apoptosis+++04215///Apoptosis - multiple species+++04650///Natural killer cell mediated cytotoxicity+++04657///IL-17 signaling pathway+++04668///TNF signaling pathway+++04726///Serotonergic synapse+++04932///Non-alcoholic fatty liver disease (NAFLD)+++04933///AGE-RAGE signaling pathway in d…	Human Diseases+++Environmental Information Processing+++Cellular Processes+++Organismal Systems	Drug resistance: antineoplastic+++Signal transduction+++Cell growth and death+++Immune system+++Nervous system+++Endocrine and metabolic disease+++Neurodegenerative disease+++Infectious disease: bacterial+++Infectious disease: parasitic+++Infectious disease: viral+++Cancer: overview+++Cancer: specific types+++Cardiovascular disease
NM_001354783.1	CASP3	mRNA	01524///Platinum drug resistance+++04010///MAPK signaling pathway+++04115///p53 signaling pathway+++04210///Apoptosis+++04215///Apoptosis - multiple species+++04650///Natural killer cell mediated cytotoxicity+++04657///IL-17 signaling pathway+++04668///TNF signaling pathway+++04726///Serotonergic synapse+++04932///Non-alcoholic fatty liver disease (NAFLD)+++04933///AGE-RAGE signaling pathway in d…	Human Diseases+++Environmental Information Processing+++Cellular Processes+++Organismal Systems	Drug resistance: antineoplastic+++Signal transduction+++Cell growth and death+++Immune system+++Nervous system+++Endocrine and metabolic disease+++Neurodegenerative disease+++Infectious disease: bacterial+++Infectious disease: parasitic+++Infectious disease: viral+++Cancer: overview+++Cancer: specific types+++Cardiovascular disease
NM_001354930.2	RIPK1	mRNA	04064///NF-kappa B signaling pathway+++04210///Apoptosis+++04217///Necroptosis+++04620///Toll-like receptor signaling pathway+++04621///NOD-like receptor signaling pathway+++04622///RIG-I-like receptor signaling pathway+++04623///Cytosolic DNA-sensing pathway+++04668///TNF signaling pathway+++05130///Pathogenic Escherichia coli infection+++05131///Shigellosis+++05160///Hepatitis C+++05163///Human…	Environmental Information Processing+++Cellular Processes+++Organismal Systems+++Human Diseases	Signal transduction+++Cell growth and death+++Immune system+++Infectious disease: bacterial+++Infectious disease: viral
NM_001363183.2	CHMP7	mRNA	04144///Endocytosis+++04217///Necroptosis	Cellular Processes	Transport and catabolism+++Cell growth and death
NM_001363526.1	IFNGR1	mRNA	04060///Cytokine-cytokine receptor interaction+++04066///HIF-1 signaling pathway+++04217///Necroptosis+++04380///Osteoclast differentiation+++04630///Jak-STAT signaling pathway+++04650///Natural killer cell mediated cytotoxicity+++04658///Th1 and Th2 cell differentiation+++04659///Th17 cell differentiation+++05132///Salmonella infection+++05140///Leishmaniasis+++05142///Chagas disease (American t…	Environmental Information Processing+++Cellular Processes+++Organismal Systems+++Human Diseases	Signaling molecules and interaction+++Signal transduction+++Cell growth and death+++Development and regeneration+++Immune system+++Infectious disease: bacterial+++Infectious disease: parasitic+++Infectious disease: viral+++Cancer: overview+++Immune disease
NM_001363527.1	IFNGR1	mRNA	04060///Cytokine-cytokine receptor interaction+++04066///HIF-1 signaling pathway+++04217///Necroptosis+++04380///Osteoclast differentiation+++04630///Jak-STAT signaling pathway+++04650///Natural killer cell mediated cytotoxicity+++04658///Th1 and Th2 cell differentiation+++04659///Th17 cell differentiation+++05132///Salmonella infection+++05140///Leishmaniasis+++05142///Chagas disease (American t…	Environmental Information Processing+++Cellular Processes+++Organismal Systems+++Human Diseases	Signaling molecules and interaction+++Signal transduction+++Cell growth and death+++Development and regeneration+++Immune system+++Infectious disease: bacterial+++Infectious disease: parasitic+++Infectious disease: viral+++Cancer: overview+++Immune disease
NM_001363539.1	CCNH	mRNA	03022///Basal transcription factors+++03420///Nucleotide excision repair+++04110///Cell cycle	Genetic Information Processing+++Cellular Processes	Transcription+++Replication and repair+++Cell growth and death
NM_001363656.2	PPP2R1A	mRNA	03015///mRNA surveillance pathway+++04071///Sphingolipid signaling pathway+++04114///Oocyte meiosis+++04151///PI3K-Akt signaling pathway+++04152///AMPK signaling pathway+++04261///Adrenergic signaling in cardiomyocytes+++04350///TGF-beta signaling pathway+++04390///Hippo signaling pathway+++04391///Hippo signaling pathway - fly+++04530///Tight junction+++04728///Dopaminergic synapse+++04730///Lon…	Genetic Information Processing+++Environmental Information Processing+++Cellular Processes+++Organismal Systems+++Human Diseases	Translation+++Signal transduction+++Cell growth and death+++Circulatory system+++Cellular community - eukaryotes+++Nervous system+++Infectious disease: parasitic+++Infectious disease: viral
NM_001363669.1	CALM1	mRNA	04014///Ras signaling pathway+++04015///Rap1 signaling pathway+++04020///Calcium signaling pathway+++04022///cGMP-PKG signaling pathway+++04024///cAMP signaling pathway+++04070///Phosphatidylinositol signaling system+++04114///Oocyte meiosis+++04218///Cellular senescence+++04261///Adrenergic signaling in cardiomyocytes+++04270///Vascular smooth muscle contraction+++04371///Apelin signaling pathwa…	Environmental Information Processing+++Cellular Processes+++Organismal Systems+++Human Diseases	Signal transduction+++Cell growth and death+++Circulatory system+++Immune system+++Environmental adaptation+++Nervous system+++Sensory system+++Endocrine system+++Digestive system+++Neurodegenerative disease+++Substance dependence+++Infectious disease: bacterial+++Infectious disease: viral+++Cancer: overview+++Cancer: specific types+++Cardiovascular disease
NM_001364026.1	CDC25C	mRNA	04110///Cell cycle+++04114///Oocyte meiosis+++04914///Progesterone-mediated oocyte maturation+++05170///Human immunodeficiency virus 1 infection+++05206///MicroRNAs in cancer	Cellular Processes+++Organismal Systems+++Human Diseases	Cell growth and death+++Endocrine system+++Infectious disease: viral+++Cancer: overview
NM_001364076.2	CCNH	mRNA	03022///Basal transcription factors+++03420///Nucleotide excision repair+++04110///Cell cycle	Genetic Information Processing+++Cellular Processes	Transcription+++Replication and repair+++Cell growth and death
NM_001366373.2	MCM3	mRNA	03030///DNA replication+++04110///Cell cycle	Genetic Information Processing+++Cellular Processes	Replication and repair+++Cell growth and death
NM_001367514.1	CAMK2G	mRNA	04012///ErbB signaling pathway+++04020///Calcium signaling pathway+++04024///cAMP signaling pathway+++04066///HIF-1 signaling pathway+++04114///Oocyte meiosis+++04217///Necroptosis+++04261///Adrenergic signaling in cardiomyocytes+++04310///Wnt signaling pathway+++04360///Axon guidance+++04713///Circadian entrainment+++04720///Long-term potentiation+++04722///Neurotrophin signaling pathway+++04725…	Environmental Information Processing+++Cellular Processes+++Organismal Systems+++Human Diseases	Signal transduction+++Cell growth and death+++Circulatory system+++Development and regeneration+++Environmental adaptation+++Nervous system+++Sensory system+++Endocrine system+++Endocrine and metabolic disease+++Digestive system+++Substance dependence+++Infectious disease: bacterial+++Cancer: overview+++Cancer: specific types
NM_001367517.1	CAMK2G	mRNA	04012///ErbB signaling pathway+++04020///Calcium signaling pathway+++04024///cAMP signaling pathway+++04066///HIF-1 signaling pathway+++04114///Oocyte meiosis+++04217///Necroptosis+++04261///Adrenergic signaling in cardiomyocytes+++04310///Wnt signaling pathway+++04360///Axon guidance+++04713///Circadian entrainment+++04720///Long-term potentiation+++04722///Neurotrophin signaling pathway+++04725…	Environmental Information Processing+++Cellular Processes+++Organismal Systems+++Human Diseases	Signal transduction+++Cell growth and death+++Circulatory system+++Development and regeneration+++Environmental adaptation+++Nervous system+++Sensory system+++Endocrine system+++Endocrine and metabolic disease+++Digestive system+++Substance dependence+++Infectious disease: bacterial+++Cancer: overview+++Cancer: specific types
NM_001367519.1	CAMK2G	mRNA	04012///ErbB signaling pathway+++04020///Calcium signaling pathway+++04024///cAMP signaling pathway+++04066///HIF-1 signaling pathway+++04114///Oocyte meiosis+++04217///Necroptosis+++04261///Adrenergic signaling in cardiomyocytes+++04310///Wnt signaling pathway+++04360///Axon guidance+++04713///Circadian entrainment+++04720///Long-term potentiation+++04722///Neurotrophin signaling pathway+++04725…	Environmental Information Processing+++Cellular Processes+++Organismal Systems+++Human Diseases	Signal transduction+++Cell growth and death+++Circulatory system+++Development and regeneration+++Environmental adaptation+++Nervous system+++Sensory system+++Endocrine system+++Endocrine and metabolic disease+++Digestive system+++Substance dependence+++Infectious disease: bacterial+++Cancer: overview+++Cancer: specific types
NM_001367520.1	CAMK2G	mRNA	04012///ErbB signaling pathway+++04020///Calcium signaling pathway+++04024///cAMP signaling pathway+++04066///HIF-1 signaling pathway+++04114///Oocyte meiosis+++04217///Necroptosis+++04261///Adrenergic signaling in cardiomyocytes+++04310///Wnt signaling pathway+++04360///Axon guidance+++04713///Circadian entrainment+++04720///Long-term potentiation+++04722///Neurotrophin signaling pathway+++04725…	Environmental Information Processing+++Cellular Processes+++Organismal Systems+++Human Diseases	Signal transduction+++Cell growth and death+++Circulatory system+++Development and regeneration+++Environmental adaptation+++Nervous system+++Sensory system+++Endocrine system+++Endocrine and metabolic disease+++Digestive system+++Substance dependence+++Infectious disease: bacterial+++Cancer: overview+++Cancer: specific types
NM_001367521.1	CAMK2G	mRNA	04012///ErbB signaling pathway+++04020///Calcium signaling pathway+++04024///cAMP signaling pathway+++04066///HIF-1 signaling pathway+++04114///Oocyte meiosis+++04217///Necroptosis+++04261///Adrenergic signaling in cardiomyocytes+++04310///Wnt signaling pathway+++04360///Axon guidance+++04713///Circadian entrainment+++04720///Long-term potentiation+++04722///Neurotrophin signaling pathway+++04725…	Environmental Information Processing+++Cellular Processes+++Organismal Systems+++Human Diseases	Signal transduction+++Cell growth and death+++Circulatory system+++Development and regeneration+++Environmental adaptation+++Nervous system+++Sensory system+++Endocrine system+++Endocrine and metabolic disease+++Digestive system+++Substance dependence+++Infectious disease: bacterial+++Cancer: overview+++Cancer: specific types
NM_001367524.1	CAMK2G	mRNA	04012///ErbB signaling pathway+++04020///Calcium signaling pathway+++04024///cAMP signaling pathway+++04066///HIF-1 signaling pathway+++04114///Oocyte meiosis+++04217///Necroptosis+++04261///Adrenergic signaling in cardiomyocytes+++04310///Wnt signaling pathway+++04360///Axon guidance+++04713///Circadian entrainment+++04720///Long-term potentiation+++04722///Neurotrophin signaling pathway+++04725…	Environmental Information Processing+++Cellular Processes+++Organismal Systems+++Human Diseases	Signal transduction+++Cell growth and death+++Circulatory system+++Development and regeneration+++Environmental adaptation+++Nervous system+++Sensory system+++Endocrine system+++Endocrine and metabolic disease+++Digestive system+++Substance dependence+++Infectious disease: bacterial+++Cancer: overview+++Cancer: specific types
NM_001367525.1	CAMK2G	mRNA	04012///ErbB signaling pathway+++04020///Calcium signaling pathway+++04024///cAMP signaling pathway+++04066///HIF-1 signaling pathway+++04114///Oocyte meiosis+++04217///Necroptosis+++04261///Adrenergic signaling in cardiomyocytes+++04310///Wnt signaling pathway+++04360///Axon guidance+++04713///Circadian entrainment+++04720///Long-term potentiation+++04722///Neurotrophin signaling pathway+++04725…	Environmental Information Processing+++Cellular Processes+++Organismal Systems+++Human Diseases	Signal transduction+++Cell growth and death+++Circulatory system+++Development and regeneration+++Environmental adaptation+++Nervous system+++Sensory system+++Endocrine system+++Endocrine and metabolic disease+++Digestive system+++Substance dependence+++Infectious disease: bacterial+++Cancer: overview+++Cancer: specific types
NM_001367529.1	CAMK2G	mRNA	04012///ErbB signaling pathway+++04020///Calcium signaling pathway+++04024///cAMP signaling pathway+++04066///HIF-1 signaling pathway+++04114///Oocyte meiosis+++04217///Necroptosis+++04261///Adrenergic signaling in cardiomyocytes+++04310///Wnt signaling pathway+++04360///Axon guidance+++04713///Circadian entrainment+++04720///Long-term potentiation+++04722///Neurotrophin signaling pathway+++04725…	Environmental Information Processing+++Cellular Processes+++Organismal Systems+++Human Diseases	Signal transduction+++Cell growth and death+++Circulatory system+++Development and regeneration+++Environmental adaptation+++Nervous system+++Sensory system+++Endocrine system+++Endocrine and metabolic disease+++Digestive system+++Substance dependence+++Infectious disease: bacterial+++Cancer: overview+++Cancer: specific types
NM_001367533.1	CAMK2G	mRNA	04012///ErbB signaling pathway+++04020///Calcium signaling pathway+++04024///cAMP signaling pathway+++04066///HIF-1 signaling pathway+++04114///Oocyte meiosis+++04217///Necroptosis+++04261///Adrenergic signaling in cardiomyocytes+++04310///Wnt signaling pathway+++04360///Axon guidance+++04713///Circadian entrainment+++04720///Long-term potentiation+++04722///Neurotrophin signaling pathway+++04725…	Environmental Information Processing+++Cellular Processes+++Organismal Systems+++Human Diseases	Signal transduction+++Cell growth and death+++Circulatory system+++Development and regeneration+++Environmental adaptation+++Nervous system+++Sensory system+++Endocrine system+++Endocrine and metabolic disease+++Digestive system+++Substance dependence+++Infectious disease: bacterial+++Cancer: overview+++Cancer: specific types
NM_001367539.1	CAMK2G	mRNA	04012///ErbB signaling pathway+++04020///Calcium signaling pathway+++04024///cAMP signaling pathway+++04066///HIF-1 signaling pathway+++04114///Oocyte meiosis+++04217///Necroptosis+++04261///Adrenergic signaling in cardiomyocytes+++04310///Wnt signaling pathway+++04360///Axon guidance+++04713///Circadian entrainment+++04720///Long-term potentiation+++04722///Neurotrophin signaling pathway+++04725…	Environmental Information Processing+++Cellular Processes+++Organismal Systems+++Human Diseases	Signal transduction+++Cell growth and death+++Circulatory system+++Development and regeneration+++Environmental adaptation+++Nervous system+++Sensory system+++Endocrine system+++Endocrine and metabolic disease+++Digestive system+++Substance dependence+++Infectious disease: bacterial+++Cancer: overview+++Cancer: specific types
NM_001367541.1	CAMK2G	mRNA	04012///ErbB signaling pathway+++04020///Calcium signaling pathway+++04024///cAMP signaling pathway+++04066///HIF-1 signaling pathway+++04114///Oocyte meiosis+++04217///Necroptosis+++04261///Adrenergic signaling in cardiomyocytes+++04310///Wnt signaling pathway+++04360///Axon guidance+++04713///Circadian entrainment+++04720///Long-term potentiation+++04722///Neurotrophin signaling pathway+++04725…	Environmental Information Processing+++Cellular Processes+++Organismal Systems+++Human Diseases	Signal transduction+++Cell growth and death+++Circulatory system+++Development and regeneration+++Environmental adaptation+++Nervous system+++Sensory system+++Endocrine system+++Endocrine and metabolic disease+++Digestive system+++Substance dependence+++Infectious disease: bacterial+++Cancer: overview+++Cancer: specific types
NM_001367542.1	CAMK2G	mRNA	04012///ErbB signaling pathway+++04020///Calcium signaling pathway+++04024///cAMP signaling pathway+++04066///HIF-1 signaling pathway+++04114///Oocyte meiosis+++04217///Necroptosis+++04261///Adrenergic signaling in cardiomyocytes+++04310///Wnt signaling pathway+++04360///Axon guidance+++04713///Circadian entrainment+++04720///Long-term potentiation+++04722///Neurotrophin signaling pathway+++04725…	Environmental Information Processing+++Cellular Processes+++Organismal Systems+++Human Diseases	Signal transduction+++Cell growth and death+++Circulatory system+++Development and regeneration+++Environmental adaptation+++Nervous system+++Sensory system+++Endocrine system+++Endocrine and metabolic disease+++Digestive system+++Substance dependence+++Infectious disease: bacterial+++Cancer: overview+++Cancer: specific types
NM_001368054.1	RAD9B	mRNA	04218///Cellular senescence	Cellular Processes	Cell growth and death
NM_001369506.1	TAB2	mRNA	04010///MAPK signaling pathway+++04013///MAPK signaling pathway - fly+++04064///NF-kappa B signaling pathway+++04214///Apoptosis - fly+++04380///Osteoclast differentiation+++04620///Toll-like receptor signaling pathway+++04621///NOD-like receptor signaling pathway+++04624///Toll and Imd signaling pathway+++04657///IL-17 signaling pathway+++04668///TNF signaling pathway+++05130///Pathogenic Escher…	Environmental Information Processing+++Cellular Processes+++Organismal Systems+++Human Diseases	Signal transduction+++Cell growth and death+++Development and regeneration+++Immune system+++Infectious disease: bacterial+++Infectious disease: parasitic+++Infectious disease: viral
NM_001369514.1	STAT3	mRNA	01521///EGFR tyrosine kinase inhibitor resistance+++04062///Chemokine signaling pathway+++04066///HIF-1 signaling pathway+++04068///FoxO signaling pathway+++04217///Necroptosis+++04550///Signaling pathways regulating pluripotency of stem cells+++04630///Jak-STAT signaling pathway+++04659///Th17 cell differentiation+++04917///Prolactin signaling pathway+++04920///Adipocytokine signaling pathway+++…	Human Diseases+++Organismal Systems+++Environmental Information Processing+++Cellular Processes	Drug resistance: antineoplastic+++Immune system+++Signal transduction+++Cell growth and death+++Cellular community - eukaryotes+++Endocrine system+++Endocrine and metabolic disease+++Infectious disease: parasitic+++Infectious disease: viral+++Cancer: overview+++Cancer: specific types+++Immune disease
NM_001369518.1	STAT3	mRNA	01521///EGFR tyrosine kinase inhibitor resistance+++04062///Chemokine signaling pathway+++04066///HIF-1 signaling pathway+++04068///FoxO signaling pathway+++04217///Necroptosis+++04550///Signaling pathways regulating pluripotency of stem cells+++04630///Jak-STAT signaling pathway+++04659///Th17 cell differentiation+++04917///Prolactin signaling pathway+++04920///Adipocytokine signaling pathway+++…	Human Diseases+++Organismal Systems+++Environmental Information Processing+++Cellular Processes	Drug resistance: antineoplastic+++Immune system+++Signal transduction+++Cell growth and death+++Cellular community - eukaryotes+++Endocrine system+++Endocrine and metabolic disease+++Infectious disease: parasitic+++Infectious disease: viral+++Cancer: overview+++Cancer: specific types+++Immune disease
NM_001369520.1	STAT3	mRNA	01521///EGFR tyrosine kinase inhibitor resistance+++04062///Chemokine signaling pathway+++04066///HIF-1 signaling pathway+++04068///FoxO signaling pathway+++04217///Necroptosis+++04550///Signaling pathways regulating pluripotency of stem cells+++04630///Jak-STAT signaling pathway+++04659///Th17 cell differentiation+++04917///Prolactin signaling pathway+++04920///Adipocytokine signaling pathway+++…	Human Diseases+++Organismal Systems+++Environmental Information Processing+++Cellular Processes	Drug resistance: antineoplastic+++Immune system+++Signal transduction+++Cell growth and death+++Cellular community - eukaryotes+++Endocrine system+++Endocrine and metabolic disease+++Infectious disease: parasitic+++Infectious disease: viral+++Cancer: overview+++Cancer: specific types+++Immune disease
NM_001369780.1	LIN37	mRNA	04218///Cellular senescence	Cellular Processes	Cell growth and death
NM_001369786.1	KRAS	mRNA	01521///EGFR tyrosine kinase inhibitor resistance+++01522///Endocrine resistance+++04010///MAPK signaling pathway+++04012///ErbB signaling pathway+++04013///MAPK signaling pathway - fly+++04014///Ras signaling pathway+++04015///Rap1 signaling pathway+++04062///Chemokine signaling pathway+++04068///FoxO signaling pathway+++04071///Sphingolipid signaling pathway+++04072///Phospholipase D signaling …	Human Diseases+++Environmental Information Processing+++Organismal Systems+++Cellular Processes	Drug resistance: antineoplastic+++Signal transduction+++Immune system+++Transport and catabolism+++Cell growth and death+++Aging+++Development and regeneration+++Cellular community - eukaryotes+++Environmental adaptation+++Nervous system+++Cell motility+++Endocrine system+++Endocrine and metabolic disease+++Excretory system+++Substance dependence+++Infectious disease: viral+++Cancer: overview+++C…
NM_001370331.1	ELF1	mRNA	04214///Apoptosis - fly	Cellular Processes	Cell growth and death
NM_001370332.1	ELF1	mRNA	04214///Apoptosis - fly	Cellular Processes	Cell growth and death
NM_001370661.1	CUL1	mRNA	04110///Cell cycle+++04114///Oocyte meiosis+++04120///Ubiquitin mediated proteolysis+++04141///Protein processing in endoplasmic reticulum+++04310///Wnt signaling pathway+++04340///Hedgehog signaling pathway+++04341///Hedgehog signaling pathway - fly+++04350///TGF-beta signaling pathway+++04710///Circadian rhythm+++05131///Shigellosis+++05170///Human immunodeficiency virus 1 infection+++05200///P…	Cellular Processes+++Genetic Information Processing+++Environmental Information Processing+++Organismal Systems+++Human Diseases	Cell growth and death+++Folding, sorting and degradation+++Signal transduction+++Environmental adaptation+++Infectious disease: bacterial+++Infectious disease: viral+++Cancer: overview
NM_001370662.1	CUL1	mRNA	04110///Cell cycle+++04114///Oocyte meiosis+++04120///Ubiquitin mediated proteolysis+++04141///Protein processing in endoplasmic reticulum+++04310///Wnt signaling pathway+++04340///Hedgehog signaling pathway+++04341///Hedgehog signaling pathway - fly+++04350///TGF-beta signaling pathway+++04710///Circadian rhythm+++05131///Shigellosis+++05170///Human immunodeficiency virus 1 infection+++05200///P…	Cellular Processes+++Genetic Information Processing+++Environmental Information Processing+++Organismal Systems+++Human Diseases	Cell growth and death+++Folding, sorting and degradation+++Signal transduction+++Environmental adaptation+++Infectious disease: bacterial+++Infectious disease: viral+++Cancer: overview
NM_001371238.1	HSP90AB1	mRNA	04141///Protein processing in endoplasmic reticulum+++04151///PI3K-Akt signaling pathway+++04217///Necroptosis+++04612///Antigen processing and presentation+++04621///NOD-like receptor signaling pathway+++04657///IL-17 signaling pathway+++04659///Th17 cell differentiation+++04914///Progesterone-mediated oocyte maturation+++04915///Estrogen signaling pathway+++05200///Pathways in cancer+++05215///…	Genetic Information Processing+++Environmental Information Processing+++Cellular Processes+++Organismal Systems+++Human Diseases	Folding, sorting and degradation+++Signal transduction+++Cell growth and death+++Immune system+++Endocrine system+++Cancer: overview+++Cancer: specific types+++Cardiovascular disease
NM_001371324.1	ELF2	mRNA	04214///Apoptosis - fly	Cellular Processes	Cell growth and death
NM_001371554.1	IL1A	mRNA	04010///MAPK signaling pathway+++04060///Cytokine-cytokine receptor interaction+++04217///Necroptosis+++04218///Cellular senescence+++04380///Osteoclast differentiation+++04640///Hematopoietic cell lineage+++04932///Non-alcoholic fatty liver disease (NAFLD)+++04933///AGE-RAGE signaling pathway in diabetic complications+++04940///Type I diabetes mellitus+++05020///Prion diseases+++05132///Salmonel…	Environmental Information Processing+++Cellular Processes+++Organismal Systems+++Human Diseases	Signal transduction+++Signaling molecules and interaction+++Cell growth and death+++Development and regeneration+++Immune system+++Endocrine and metabolic disease+++Neurodegenerative disease+++Infectious disease: bacterial+++Infectious disease: parasitic+++Infectious disease: viral+++Immune disease+++Cardiovascular disease
NM_001372006.1	LIN52	mRNA	04218///Cellular senescence	Cellular Processes	Cell growth and death
NM_001372051.1	CASP8	mRNA	01524///Platinum drug resistance+++04115///p53 signaling pathway+++04210///Apoptosis+++04214///Apoptosis - fly+++04215///Apoptosis - multiple species+++04217///Necroptosis+++04620///Toll-like receptor signaling pathway+++04621///NOD-like receptor signaling pathway+++04622///RIG-I-like receptor signaling pathway+++04624///Toll and Imd signaling pathway+++04625///C-type lectin receptor signaling pa…	Human Diseases+++Cellular Processes+++Organismal Systems+++Environmental Information Processing	Drug resistance: antineoplastic+++Cell growth and death+++Immune system+++Signal transduction+++Endocrine and metabolic disease+++Neurodegenerative disease+++Infectious disease: bacterial+++Infectious disease: parasitic+++Infectious disease: viral+++Cancer: overview+++Cardiovascular disease
NM_001374270.1	ORC4	mRNA	04110///Cell cycle	Cellular Processes	Cell growth and death
NM_001375310.1	SPTAN1	mRNA	04210///Apoptosis	Cellular Processes	Cell growth and death
NM_001375562.1	PRKACB	mRNA	01522///Endocrine resistance+++04010///MAPK signaling pathway+++04014///Ras signaling pathway+++04020///Calcium signaling pathway+++04024///cAMP signaling pathway+++04062///Chemokine signaling pathway+++04114///Oocyte meiosis+++04140///Autophagy - animal+++04211///Longevity regulating pathway+++04213///Longevity regulating pathway - multiple species+++04261///Adrenergic signaling in cardiomyocyte…	Human Diseases+++Environmental Information Processing+++Organismal Systems+++Cellular Processes	Drug resistance: antineoplastic+++Signal transduction+++Immune system+++Cell growth and death+++Transport and catabolism+++Aging+++Circulatory system+++Development and regeneration+++Cellular community - eukaryotes+++Environmental adaptation+++Nervous system+++Sensory system+++Endocrine system+++Endocrine and metabolic disease+++Excretory system+++Digestive system+++Neurodegenerative disease+++Su…
NM_001375563.1	PRKACB	mRNA	01522///Endocrine resistance+++04010///MAPK signaling pathway+++04014///Ras signaling pathway+++04020///Calcium signaling pathway+++04024///cAMP signaling pathway+++04062///Chemokine signaling pathway+++04114///Oocyte meiosis+++04140///Autophagy - animal+++04211///Longevity regulating pathway+++04213///Longevity regulating pathway - multiple species+++04261///Adrenergic signaling in cardiomyocyte…	Human Diseases+++Environmental Information Processing+++Organismal Systems+++Cellular Processes	Drug resistance: antineoplastic+++Signal transduction+++Immune system+++Cell growth and death+++Transport and catabolism+++Aging+++Circulatory system+++Development and regeneration+++Cellular community - eukaryotes+++Environmental adaptation+++Nervous system+++Sensory system+++Endocrine system+++Endocrine and metabolic disease+++Excretory system+++Digestive system+++Neurodegenerative disease+++Su…
NM_001375564.1	PRKACB	mRNA	01522///Endocrine resistance+++04010///MAPK signaling pathway+++04014///Ras signaling pathway+++04020///Calcium signaling pathway+++04024///cAMP signaling pathway+++04062///Chemokine signaling pathway+++04114///Oocyte meiosis+++04140///Autophagy - animal+++04211///Longevity regulating pathway+++04213///Longevity regulating pathway - multiple species+++04261///Adrenergic signaling in cardiomyocyte…	Human Diseases+++Environmental Information Processing+++Organismal Systems+++Cellular Processes	Drug resistance: antineoplastic+++Signal transduction+++Immune system+++Cell growth and death+++Transport and catabolism+++Aging+++Circulatory system+++Development and regeneration+++Cellular community - eukaryotes+++Environmental adaptation+++Nervous system+++Sensory system+++Endocrine system+++Endocrine and metabolic disease+++Excretory system+++Digestive system+++Neurodegenerative disease+++Su…
NM_001375576.1	PRKACB	mRNA	01522///Endocrine resistance+++04010///MAPK signaling pathway+++04014///Ras signaling pathway+++04020///Calcium signaling pathway+++04024///cAMP signaling pathway+++04062///Chemokine signaling pathway+++04114///Oocyte meiosis+++04140///Autophagy - animal+++04211///Longevity regulating pathway+++04213///Longevity regulating pathway - multiple species+++04261///Adrenergic signaling in cardiomyocyte…	Human Diseases+++Environmental Information Processing+++Organismal Systems+++Cellular Processes	Drug resistance: antineoplastic+++Signal transduction+++Immune system+++Cell growth and death+++Transport and catabolism+++Aging+++Circulatory system+++Development and regeneration+++Cellular community - eukaryotes+++Environmental adaptation+++Nervous system+++Sensory system+++Endocrine system+++Endocrine and metabolic disease+++Excretory system+++Digestive system+++Neurodegenerative disease+++Su…
NM_001375774.1	TFDP2	mRNA	04110///Cell cycle	Cellular Processes	Cell growth and death
NM_001375775.1	TFDP2	mRNA	04110///Cell cycle	Cellular Processes	Cell growth and death
NM_001375779.1	TFDP2	mRNA	04110///Cell cycle	Cellular Processes	Cell growth and death
NM_001375826.1	ZMAT3	mRNA	04115///p53 signaling pathway	Cellular Processes	Cell growth and death
NM_001375828.1	ZMAT3	mRNA	04115///p53 signaling pathway	Cellular Processes	Cell growth and death
NM_001377131.1	ADCY3	mRNA	00230///Purine metabolism+++01522///Endocrine resistance+++04015///Rap1 signaling pathway+++04020///Calcium signaling pathway+++04022///cGMP-PKG signaling pathway+++04024///cAMP signaling pathway+++04062///Chemokine signaling pathway+++04072///Phospholipase D signaling pathway+++04114///Oocyte meiosis+++04211///Longevity regulating pathway+++04213///Longevity regulating pathway - multiple species…	Metabolism+++Human Diseases+++Environmental Information Processing+++Organismal Systems+++Cellular Processes	Nucleotide metabolism+++Drug resistance: antineoplastic+++Signal transduction+++Immune system+++Cell growth and death+++Aging+++Circulatory system+++Cellular community - eukaryotes+++Environmental adaptation+++Nervous system+++Sensory system+++Endocrine system+++Endocrine and metabolic disease+++Excretory system+++Digestive system+++Substance dependence+++Infectious disease: bacterial+++Infectiou…
NM_001377132.1	ADCY3	mRNA	00230///Purine metabolism+++01522///Endocrine resistance+++04015///Rap1 signaling pathway+++04020///Calcium signaling pathway+++04022///cGMP-PKG signaling pathway+++04024///cAMP signaling pathway+++04062///Chemokine signaling pathway+++04072///Phospholipase D signaling pathway+++04114///Oocyte meiosis+++04211///Longevity regulating pathway+++04213///Longevity regulating pathway - multiple species…	Metabolism+++Human Diseases+++Environmental Information Processing+++Organismal Systems+++Cellular Processes	Nucleotide metabolism+++Drug resistance: antineoplastic+++Signal transduction+++Immune system+++Cell growth and death+++Aging+++Circulatory system+++Cellular community - eukaryotes+++Environmental adaptation+++Nervous system+++Sensory system+++Endocrine system+++Endocrine and metabolic disease+++Excretory system+++Digestive system+++Substance dependence+++Infectious disease: bacterial+++Infectiou…
NM_001377312.1	IKBKG	mRNA	01523///Antifolate resistance+++04010///MAPK signaling pathway+++04014///Ras signaling pathway+++04062///Chemokine signaling pathway+++04064///NF-kappa B signaling pathway+++04151///PI3K-Akt signaling pathway+++04210///Apoptosis+++04380///Osteoclast differentiation+++04620///Toll-like receptor signaling pathway+++04621///NOD-like receptor signaling pathway+++04622///RIG-I-like receptor signaling …	Human Diseases+++Environmental Information Processing+++Organismal Systems+++Cellular Processes	Drug resistance: antineoplastic+++Signal transduction+++Immune system+++Cell growth and death+++Development and regeneration+++Endocrine system+++Infectious disease: bacterial+++Infectious disease: parasitic+++Infectious disease: viral+++Cancer: overview+++Cancer: specific types+++Immune disease+++Cardiovascular disease
NM_001378452.1	ITPR1	mRNA	04020///Calcium signaling pathway+++04022///cGMP-PKG signaling pathway+++04070///Phosphatidylinositol signaling system+++04114///Oocyte meiosis+++04140///Autophagy - animal+++04210///Apoptosis+++04218///Cellular senescence+++04270///Vascular smooth muscle contraction+++04371///Apelin signaling pathway+++04540///Gap junction+++04611///Platelet activation+++04621///NOD-like receptor signaling pathw…	Environmental Information Processing+++Cellular Processes+++Organismal Systems+++Human Diseases	Signal transduction+++Cell growth and death+++Transport and catabolism+++Circulatory system+++Cellular community - eukaryotes+++Immune system+++Environmental adaptation+++Nervous system+++Sensory system+++Endocrine system+++Endocrine and metabolic disease+++Digestive system+++Neurodegenerative disease+++Infectious disease: bacterial+++Infectious disease: viral+++Cancer: overview
NM_001378472.1	BRAF	mRNA	01521///EGFR tyrosine kinase inhibitor resistance+++01522///Endocrine resistance+++04010///MAPK signaling pathway+++04012///ErbB signaling pathway+++04013///MAPK signaling pathway - fly+++04015///Rap1 signaling pathway+++04024///cAMP signaling pathway+++04062///Chemokine signaling pathway+++04068///FoxO signaling pathway+++04150///mTOR signaling pathway+++04214///Apoptosis - fly+++04270///Vascula…	Human Diseases+++Environmental Information Processing+++Organismal Systems+++Cellular Processes	Drug resistance: antineoplastic+++Signal transduction+++Immune system+++Cell growth and death+++Circulatory system+++Development and regeneration+++Cellular community - eukaryotes+++Nervous system+++Cell motility+++Endocrine system+++Endocrine and metabolic disease+++Substance dependence+++Infectious disease: viral+++Cancer: overview+++Cancer: specific types
NM_001556.3	IKBKB	mRNA	01523///Antifolate resistance+++04010///MAPK signaling pathway+++04014///Ras signaling pathway+++04062///Chemokine signaling pathway+++04064///NF-kappa B signaling pathway+++04068///FoxO signaling pathway+++04150///mTOR signaling pathway+++04151///PI3K-Akt signaling pathway+++04210///Apoptosis+++04380///Osteoclast differentiation+++04620///Toll-like receptor signaling pathway+++04621///NOD-like r…	Human Diseases+++Environmental Information Processing+++Organismal Systems+++Cellular Processes	Drug resistance: antineoplastic+++Signal transduction+++Immune system+++Cell growth and death+++Development and regeneration+++Nervous system+++Endocrine system+++Endocrine and metabolic disease+++Infectious disease: bacterial+++Infectious disease: parasitic+++Infectious disease: viral+++Cancer: overview+++Cancer: specific types+++Cardiovascular disease
NM_001789.3	CDC25A	mRNA	04110///Cell cycle+++04218///Cellular senescence+++04914///Progesterone-mediated oocyte maturation+++05206///MicroRNAs in cancer	Cellular Processes+++Organismal Systems+++Human Diseases	Cell growth and death+++Endocrine system+++Cancer: overview
NM_001995.4	ACSL1	mRNA	00061///Fatty acid biosynthesis+++00071///Fatty acid degradation+++01212///Fatty acid metabolism+++03320///PPAR signaling pathway+++04146///Peroxisome+++04216///Ferroptosis+++04714///Thermogenesis+++04920///Adipocytokine signaling pathway	Metabolism+++Organismal Systems+++Cellular Processes	Lipid metabolism+++Global and overview maps+++Endocrine system+++Transport and catabolism+++Cell growth and death+++Environmental adaptation
NM_002085.5	GPX4	mRNA	00480///Glutathione metabolism+++04216///Ferroptosis	Metabolism+++Cellular Processes	Metabolism of other amino acids+++Cell growth and death
NM_002128.7	HMGB1	mRNA	03410///Base excision repair+++04140///Autophagy - animal+++04217///Necroptosis	Genetic Information Processing+++Cellular Processes	Replication and repair+++Transport and catabolism+++Cell growth and death
NM_002183.4	IL3RA	mRNA	04060///Cytokine-cytokine receptor interaction+++04151///PI3K-Akt signaling pathway+++04210///Apoptosis+++04630///Jak-STAT signaling pathway+++04640///Hematopoietic cell lineage+++05200///Pathways in cancer	Environmental Information Processing+++Cellular Processes+++Organismal Systems+++Human Diseases	Signaling molecules and interaction+++Signal transduction+++Cell growth and death+++Immune system+++Cancer: overview
NM_002222.6	ITPR1	mRNA	04020///Calcium signaling pathway+++04022///cGMP-PKG signaling pathway+++04070///Phosphatidylinositol signaling system+++04114///Oocyte meiosis+++04140///Autophagy - animal+++04210///Apoptosis+++04218///Cellular senescence+++04270///Vascular smooth muscle contraction+++04371///Apelin signaling pathway+++04540///Gap junction+++04611///Platelet activation+++04621///NOD-like receptor signaling pathw…	Environmental Information Processing+++Cellular Processes+++Organismal Systems+++Human Diseases	Signal transduction+++Cell growth and death+++Transport and catabolism+++Circulatory system+++Cellular community - eukaryotes+++Immune system+++Environmental adaptation+++Nervous system+++Sensory system+++Endocrine system+++Endocrine and metabolic disease+++Digestive system+++Neurodegenerative disease+++Infectious disease: bacterial+++Infectious disease: viral+++Cancer: overview
NM_002730.4	PRKACA	mRNA	01522///Endocrine resistance+++04010///MAPK signaling pathway+++04014///Ras signaling pathway+++04020///Calcium signaling pathway+++04024///cAMP signaling pathway+++04062///Chemokine signaling pathway+++04114///Oocyte meiosis+++04140///Autophagy - animal+++04211///Longevity regulating pathway+++04213///Longevity regulating pathway - multiple species+++04261///Adrenergic signaling in cardiomyocyte…	Human Diseases+++Environmental Information Processing+++Organismal Systems+++Cellular Processes	Drug resistance: antineoplastic+++Signal transduction+++Immune system+++Cell growth and death+++Transport and catabolism+++Aging+++Circulatory system+++Development and regeneration+++Cellular community - eukaryotes+++Environmental adaptation+++Nervous system+++Sensory system+++Endocrine system+++Endocrine and metabolic disease+++Excretory system+++Digestive system+++Neurodegenerative disease+++Su…
NM_003150.4	STAT3	mRNA	01521///EGFR tyrosine kinase inhibitor resistance+++04062///Chemokine signaling pathway+++04066///HIF-1 signaling pathway+++04068///FoxO signaling pathway+++04217///Necroptosis+++04550///Signaling pathways regulating pluripotency of stem cells+++04630///Jak-STAT signaling pathway+++04659///Th17 cell differentiation+++04917///Prolactin signaling pathway+++04920///Adipocytokine signaling pathway+++…	Human Diseases+++Organismal Systems+++Environmental Information Processing+++Cellular Processes	Drug resistance: antineoplastic+++Immune system+++Signal transduction+++Cell growth and death+++Cellular community - eukaryotes+++Endocrine system+++Endocrine and metabolic disease+++Infectious disease: parasitic+++Infectious disease: viral+++Cancer: overview+++Cancer: specific types+++Immune disease
NM_003152.3	STAT5A	mRNA	04012///ErbB signaling pathway+++04217///Necroptosis+++04630///Jak-STAT signaling pathway+++04658///Th1 and Th2 cell differentiation+++04659///Th17 cell differentiation+++04917///Prolactin signaling pathway+++04933///AGE-RAGE signaling pathway in diabetic complications+++04935///Growth hormone synthesis, secretion and action+++05161///Hepatitis B+++05162///Measles+++05166///Human T-cell leukemia …	Environmental Information Processing+++Cellular Processes+++Organismal Systems+++Human Diseases	Signal transduction+++Cell growth and death+++Immune system+++Endocrine system+++Endocrine and metabolic disease+++Infectious disease: viral+++Cancer: overview+++Cancer: specific types
NM_003503.4	CDC7	mRNA	04110///Cell cycle	Cellular Processes	Cell growth and death
NM_003766.4	BECN1	mRNA	04136///Autophagy - other+++04137///Mitophagy - animal+++04140///Autophagy - animal+++04215///Apoptosis - multiple species+++04371///Apelin signaling pathway+++05131///Shigellosis+++05167///Kaposi sarcoma-associated herpesvirus infection	Cellular Processes+++Environmental Information Processing+++Human Diseases	Transport and catabolism+++Cell growth and death+++Signal transduction+++Infectious disease: bacterial+++Infectious disease: viral
NM_003789.4	TRADD	mRNA	04010///MAPK signaling pathway+++04064///NF-kappa B signaling pathway+++04071///Sphingolipid signaling pathway+++04210///Apoptosis+++04217///Necroptosis+++04622///RIG-I-like receptor signaling pathway+++04657///IL-17 signaling pathway+++04668///TNF signaling pathway+++04920///Adipocytokine signaling pathway+++05130///Pathogenic Escherichia coli infection+++05131///Shigellosis+++05152///Tuberculos…	Environmental Information Processing+++Cellular Processes+++Organismal Systems+++Human Diseases	Signal transduction+++Cell growth and death+++Immune system+++Endocrine system+++Infectious disease: bacterial+++Infectious disease: viral+++Cancer: overview
NM_003793.4	CTSF	mRNA	04142///Lysosome+++04210///Apoptosis	Cellular Processes	Transport and catabolism+++Cell growth and death
NM_003879.7	CFLAR	mRNA	04064///NF-kappa B signaling pathway+++04140///Autophagy - animal+++04210///Apoptosis+++04217///Necroptosis+++04668///TNF signaling pathway+++05142///Chagas disease (American trypanosomiasis)+++05160///Hepatitis C	Environmental Information Processing+++Cellular Processes+++Human Diseases	Signal transduction+++Transport and catabolism+++Cell growth and death+++Infectious disease: parasitic+++Infectious disease: viral
NM_004036.5	ADCY3	mRNA	00230///Purine metabolism+++01522///Endocrine resistance+++04015///Rap1 signaling pathway+++04020///Calcium signaling pathway+++04022///cGMP-PKG signaling pathway+++04024///cAMP signaling pathway+++04062///Chemokine signaling pathway+++04072///Phospholipase D signaling pathway+++04114///Oocyte meiosis+++04211///Longevity regulating pathway+++04213///Longevity regulating pathway - multiple species…	Metabolism+++Human Diseases+++Environmental Information Processing+++Organismal Systems+++Cellular Processes	Nucleotide metabolism+++Drug resistance: antineoplastic+++Signal transduction+++Immune system+++Cell growth and death+++Aging+++Circulatory system+++Cellular community - eukaryotes+++Environmental adaptation+++Nervous system+++Sensory system+++Endocrine system+++Endocrine and metabolic disease+++Excretory system+++Digestive system+++Substance dependence+++Infectious disease: bacterial+++Infectiou…
NM_004091.4	E2F2	mRNA	01522///Endocrine resistance+++04110///Cell cycle+++04218///Cellular senescence+++04934///Cushing syndrome+++05160///Hepatitis C+++05161///Hepatitis B+++05163///Human cytomegalovirus infection+++05166///Human T-cell leukemia virus 1 infection+++05167///Kaposi sarcoma-associated herpesvirus infection+++05169///Epstein-Barr virus infection+++05200///Pathways in cancer+++05206///MicroRNAs in cancer+…	Human Diseases+++Cellular Processes	Drug resistance: antineoplastic+++Cell growth and death+++Endocrine and metabolic disease+++Infectious disease: viral+++Cancer: overview+++Cancer: specific types
NM_004203.5	PKMYT1	mRNA	04110///Cell cycle+++04114///Oocyte meiosis+++04914///Progesterone-mediated oocyte maturation	Cellular Processes+++Organismal Systems	Cell growth and death+++Endocrine system
NM_004324.4	BAX	mRNA	01521///EGFR tyrosine kinase inhibitor resistance+++01522///Endocrine resistance+++01524///Platinum drug resistance+++04071///Sphingolipid signaling pathway+++04115///p53 signaling pathway+++04141///Protein processing in endoplasmic reticulum+++04210///Apoptosis+++04211///Longevity regulating pathway+++04215///Apoptosis - multiple species+++04217///Necroptosis+++04722///Neurotrophin signaling pat…	Human Diseases+++Environmental Information Processing+++Cellular Processes+++Genetic Information Processing+++Organismal Systems	Drug resistance: antineoplastic+++Signal transduction+++Cell growth and death+++Folding, sorting and degradation+++Aging+++Nervous system+++Endocrine and metabolic disease+++Neurodegenerative disease+++Infectious disease: bacterial+++Infectious disease: viral+++Cancer: overview+++Cancer: specific types
NM_004586.3	RPS6KA3	mRNA	04010///MAPK signaling pathway+++04114///Oocyte meiosis+++04150///mTOR signaling pathway+++04714///Thermogenesis+++04720///Long-term potentiation+++04722///Neurotrophin signaling pathway+++04914///Progesterone-mediated oocyte maturation+++04931///Insulin resistance+++05135///Yersinia infection	Environmental Information Processing+++Cellular Processes+++Organismal Systems+++Human Diseases	Signal transduction+++Cell growth and death+++Environmental adaptation+++Nervous system+++Endocrine system+++Endocrine and metabolic disease+++Infectious disease: bacterial
NM_004690.4	LATS1	mRNA	04214///Apoptosis - fly+++04390///Hippo signaling pathway+++04391///Hippo signaling pathway - fly+++04392///Hippo signaling pathway - multiple species	Cellular Processes+++Environmental Information Processing	Cell growth and death+++Signal transduction
NM_004836.7	EIF2AK3	mRNA	04137///Mitophagy - animal+++04140///Autophagy - animal+++04141///Protein processing in endoplasmic reticulum+++04210///Apoptosis+++04214///Apoptosis - fly+++04932///Non-alcoholic fatty liver disease (NAFLD)+++05010///Alzheimer disease+++05160///Hepatitis C+++05162///Measles+++05168///Herpes simplex virus 1 infection	Cellular Processes+++Genetic Information Processing+++Human Diseases	Transport and catabolism+++Folding, sorting and degradation+++Cell growth and death+++Endocrine and metabolic disease+++Neurodegenerative disease+++Infectious disease: viral
NM_004985.5	KRAS	mRNA	01521///EGFR tyrosine kinase inhibitor resistance+++01522///Endocrine resistance+++04010///MAPK signaling pathway+++04012///ErbB signaling pathway+++04013///MAPK signaling pathway - fly+++04014///Ras signaling pathway+++04015///Rap1 signaling pathway+++04062///Chemokine signaling pathway+++04068///FoxO signaling pathway+++04071///Sphingolipid signaling pathway+++04072///Phospholipase D signaling …	Human Diseases+++Environmental Information Processing+++Organismal Systems+++Cellular Processes	Drug resistance: antineoplastic+++Signal transduction+++Immune system+++Transport and catabolism+++Cell growth and death+++Aging+++Development and regeneration+++Cellular community - eukaryotes+++Environmental adaptation+++Nervous system+++Cell motility+++Endocrine system+++Endocrine and metabolic disease+++Excretory system+++Substance dependence+++Infectious disease: viral+++Cancer: overview+++C…
NM_005026.5	PIK3CD	mRNA	00562///Inositol phosphate metabolism+++01521///EGFR tyrosine kinase inhibitor resistance+++01522///Endocrine resistance+++01524///Platinum drug resistance+++04012///ErbB signaling pathway+++04014///Ras signaling pathway+++04015///Rap1 signaling pathway+++04024///cAMP signaling pathway+++04062///Chemokine signaling pathway+++04066///HIF-1 signaling pathway+++04068///FoxO signaling pathway+++04070…	Metabolism+++Human Diseases+++Environmental Information Processing+++Organismal Systems+++Cellular Processes	Carbohydrate metabolism+++Drug resistance: antineoplastic+++Signal transduction+++Immune system+++Transport and catabolism+++Cell growth and death+++Aging+++Development and regeneration+++Cellular community - eukaryotes+++Nervous system+++Sensory system+++Cell motility+++Endocrine system+++Endocrine and metabolic disease+++Excretory system+++Digestive system+++Infectious disease: bacterial+++Infe…
NM_005228.5	EGFR	mRNA	01521///EGFR tyrosine kinase inhibitor resistance+++01522///Endocrine resistance+++04010///MAPK signaling pathway+++04012///ErbB signaling pathway+++04013///MAPK signaling pathway - fly+++04014///Ras signaling pathway+++04015///Rap1 signaling pathway+++04020///Calcium signaling pathway+++04066///HIF-1 signaling pathway+++04068///FoxO signaling pathway+++04072///Phospholipase D signaling pathway++…	Human Diseases+++Environmental Information Processing+++Cellular Processes+++Organismal Systems	Drug resistance: antineoplastic+++Signal transduction+++Transport and catabolism+++Cell growth and death+++Development and regeneration+++Cellular community - eukaryotes+++Cell motility+++Endocrine system+++Endocrine and metabolic disease+++Infectious disease: bacterial+++Infectious disease: viral+++Cancer: overview+++Cancer: specific types
NM_005427.4	TP73	mRNA	04115///p53 signaling pathway+++04390///Hippo signaling pathway+++04722///Neurotrophin signaling pathway+++05162///Measles	Cellular Processes+++Environmental Information Processing+++Organismal Systems+++Human Diseases	Cell growth and death+++Signal transduction+++Nervous system+++Infectious disease: viral
NM_005485.5	PARP3	mRNA	03410///Base excision repair+++04210///Apoptosis+++04212///Longevity regulating pathway - worm+++04214///Apoptosis - fly+++04217///Necroptosis	Genetic Information Processing+++Cellular Processes+++Organismal Systems	Replication and repair+++Cell growth and death+++Aging
NM_005611.4	RBL2	mRNA	04068///FoxO signaling pathway+++04110///Cell cycle+++04151///PI3K-Akt signaling pathway+++04218///Cellular senescence+++05165///Human papillomavirus infection+++05203///Viral carcinogenesis	Environmental Information Processing+++Cellular Processes+++Human Diseases	Signal transduction+++Cell growth and death+++Infectious disease: viral+++Cancer: overview
NM_005658.5	TRAF1	mRNA	04064///NF-kappa B signaling pathway+++04210///Apoptosis+++04668///TNF signaling pathway+++05200///Pathways in cancer+++05202///Transcriptional misregulation in cancer+++05203///Viral carcinogenesis+++05222///Small cell lung cancer	Environmental Information Processing+++Cellular Processes+++Human Diseases	Signal transduction+++Cell growth and death+++Cancer: overview+++Cancer: specific types
NM_005690.4	DNM1L	mRNA	04214///Apoptosis - fly+++04217///Necroptosis+++04621///NOD-like receptor signaling pathway+++04668///TNF signaling pathway	Cellular Processes+++Organismal Systems+++Environmental Information Processing	Cell growth and death+++Immune system+++Signal transduction
NM_006286.5	TFDP2	mRNA	04110///Cell cycle	Cellular Processes	Cell growth and death
NM_006395.3	ATG7	mRNA	04136///Autophagy - other+++04140///Autophagy - animal+++04216///Ferroptosis	Cellular Processes	Transport and catabolism+++Cell growth and death
NM_006603.5	STAG2	mRNA	04110///Cell cycle	Cellular Processes	Cell growth and death
NM_007194.4	CHEK2	mRNA	04110///Cell cycle+++04115///p53 signaling pathway+++04218///Cellular senescence+++05166///Human T-cell leukemia virus 1 infection	Cellular Processes+++Human Diseases	Cell growth and death+++Infectious disease: viral
NM_012063.3	DNM1L	mRNA	04214///Apoptosis - fly+++04217///Necroptosis+++04621///NOD-like receptor signaling pathway+++04668///TNF signaling pathway	Cellular Processes+++Organismal Systems+++Environmental Information Processing	Cell growth and death+++Immune system+++Signal transduction
NM_013229.3	APAF1	mRNA	01524///Platinum drug resistance+++04115///p53 signaling pathway+++04210///Apoptosis+++04214///Apoptosis - fly+++04215///Apoptosis - multiple species+++05010///Alzheimer disease+++05012///Parkinson disease+++05014///Amyotrophic lateral sclerosis (ALS)+++05016///Huntington disease+++05134///Legionellosis+++05152///Tuberculosis+++05160///Hepatitis C+++05161///Hepatitis B+++05162///Measles+++05164//…	Human Diseases+++Cellular Processes	Drug resistance: antineoplastic+++Cell growth and death+++Neurodegenerative disease+++Infectious disease: bacterial+++Infectious disease: viral+++Cancer: overview+++Cancer: specific types
NM_014720.4	SLK	mRNA	04114///Oocyte meiosis	Cellular Processes	Cell growth and death
NM_016252.3	BIRC6	mRNA	04120///Ubiquitin mediated proteolysis+++04214///Apoptosis - fly+++04215///Apoptosis - multiple species	Genetic Information Processing+++Cellular Processes	Folding, sorting and degradation+++Cell growth and death
NM_016476.11	ANAPC11	mRNA	04110///Cell cycle+++04114///Oocyte meiosis+++04120///Ubiquitin mediated proteolysis+++04914///Progesterone-mediated oocyte maturation+++05166///Human T-cell leukemia virus 1 infection	Cellular Processes+++Genetic Information Processing+++Organismal Systems+++Human Diseases	Cell growth and death+++Folding, sorting and degradation+++Endocrine system+++Infectious disease: viral
NM_018234.3	STEAP3	mRNA	04115///p53 signaling pathway+++04216///Ferroptosis	Cellular Processes	Cell growth and death
NM_018307.4	RHOT1	mRNA	04137///Mitophagy - animal+++04214///Apoptosis - fly	Cellular Processes	Transport and catabolism+++Cell growth and death
NM_018950.2	HLA-F	mRNA	04144///Endocytosis+++04145///Phagosome+++04218///Cellular senescence+++04514///Cell adhesion molecules (CAMs)+++04612///Antigen processing and presentation+++04940///Type I diabetes mellitus+++05163///Human cytomegalovirus infection+++05165///Human papillomavirus infection+++05166///Human T-cell leukemia virus 1 infection+++05167///Kaposi sarcoma-associated herpesvirus infection+++05168///Herpes…	Cellular Processes+++Environmental Information Processing+++Organismal Systems+++Human Diseases	Transport and catabolism+++Cell growth and death+++Signaling molecules and interaction+++Immune system+++Endocrine and metabolic disease+++Infectious disease: viral+++Cancer: overview+++Immune disease+++Cardiovascular disease
NM_021872.3	CDC25B	mRNA	04010///MAPK signaling pathway+++04110///Cell cycle+++04914///Progesterone-mediated oocyte maturation+++05206///MicroRNAs in cancer	Environmental Information Processing+++Cellular Processes+++Organismal Systems+++Human Diseases	Signal transduction+++Cell growth and death+++Endocrine system+++Cancer: overview
NM_021960.5	MCL1	mRNA	04151///PI3K-Akt signaling pathway+++04210///Apoptosis+++04630///Jak-STAT signaling pathway+++05206///MicroRNAs in cancer	Environmental Information Processing+++Cellular Processes+++Human Diseases	Signal transduction+++Cell growth and death+++Cancer: overview
NM_022154.5	SLC39A8	mRNA	04216///Ferroptosis	Cellular Processes	Cell growth and death
NM_022470.4	ZMAT3	mRNA	04115///p53 signaling pathway	Cellular Processes	Cell growth and death
NM_022809.3	CDC25C	mRNA	04110///Cell cycle+++04114///Oocyte meiosis+++04914///Progesterone-mediated oocyte maturation+++05170///Human immunodeficiency virus 1 infection+++05206///MicroRNAs in cancer	Cellular Processes+++Organismal Systems+++Human Diseases	Cell growth and death+++Endocrine system+++Infectious disease: viral+++Cancer: overview
NM_030627.4	CPEB4	mRNA	04114///Oocyte meiosis+++04320///Dorso-ventral axis formation+++04914///Progesterone-mediated oocyte maturation	Cellular Processes+++Organismal Systems	Cell growth and death+++Development and regeneration+++Endocrine system
NM_032514.4	MAP1LC3A	mRNA	04216///Ferroptosis	Cellular Processes	Cell growth and death
NM_032552.3	DAB2IP	mRNA	04210///Apoptosis+++04668///TNF signaling pathway	Cellular Processes+++Environmental Information Processing	Cell growth and death+++Signal transduction
NM_032976.3	CASP10	mRNA	04210///Apoptosis+++04622///RIG-I-like receptor signaling pathway+++04668///TNF signaling pathway+++05152///Tuberculosis+++05161///Hepatitis B	Cellular Processes+++Organismal Systems+++Environmental Information Processing+++Human Diseases	Cell growth and death+++Immune system+++Signal transduction+++Infectious disease: bacterial+++Infectious disease: viral
NM_032992.3	CASP6	mRNA	04210///Apoptosis	Cellular Processes	Cell growth and death
NM_033031.3	CCNB3	mRNA	04068///FoxO signaling pathway+++04110///Cell cycle+++04218///Cellular senescence+++04914///Progesterone-mediated oocyte maturation+++05170///Human immunodeficiency virus 1 infection	Environmental Information Processing+++Cellular Processes+++Organismal Systems+++Human Diseases	Signal transduction+++Cell growth and death+++Endocrine system+++Infectious disease: viral
NM_033340.4	CASP7	mRNA	04210///Apoptosis+++04214///Apoptosis - fly+++04215///Apoptosis - multiple species+++04668///TNF signaling pathway+++04932///Non-alcoholic fatty liver disease (NAFLD)+++05010///Alzheimer disease+++05130///Pathogenic Escherichia coli infection+++05133///Pertussis+++05134///Legionellosis+++05200///Pathways in cancer	Cellular Processes+++Environmental Information Processing+++Human Diseases	Cell growth and death+++Signal transduction+++Endocrine and metabolic disease+++Neurodegenerative disease+++Infectious disease: bacterial+++Cancer: overview
NM_033355.3	CASP8	mRNA	01524///Platinum drug resistance+++04115///p53 signaling pathway+++04210///Apoptosis+++04214///Apoptosis - fly+++04215///Apoptosis - multiple species+++04217///Necroptosis+++04620///Toll-like receptor signaling pathway+++04621///NOD-like receptor signaling pathway+++04622///RIG-I-like receptor signaling pathway+++04624///Toll and Imd signaling pathway+++04625///C-type lectin receptor signaling pa…	Human Diseases+++Cellular Processes+++Organismal Systems+++Environmental Information Processing	Drug resistance: antineoplastic+++Cell growth and death+++Immune system+++Signal transduction+++Endocrine and metabolic disease+++Neurodegenerative disease+++Infectious disease: bacterial+++Infectious disease: parasitic+++Infectious disease: viral+++Cancer: overview+++Cardiovascular disease
NM_033356.4	CASP8	mRNA	01524///Platinum drug resistance+++04115///p53 signaling pathway+++04210///Apoptosis+++04214///Apoptosis - fly+++04215///Apoptosis - multiple species+++04217///Necroptosis+++04620///Toll-like receptor signaling pathway+++04621///NOD-like receptor signaling pathway+++04622///RIG-I-like receptor signaling pathway+++04624///Toll and Imd signaling pathway+++04625///C-type lectin receptor signaling pa…	Human Diseases+++Cellular Processes+++Organismal Systems+++Environmental Information Processing	Drug resistance: antineoplastic+++Cell growth and death+++Immune system+++Signal transduction+++Endocrine and metabolic disease+++Neurodegenerative disease+++Infectious disease: bacterial+++Infectious disease: parasitic+++Infectious disease: viral+++Cancer: overview+++Cardiovascular disease
NM_033360.4	KRAS	mRNA	01521///EGFR tyrosine kinase inhibitor resistance+++01522///Endocrine resistance+++04010///MAPK signaling pathway+++04012///ErbB signaling pathway+++04013///MAPK signaling pathway - fly+++04014///Ras signaling pathway+++04015///Rap1 signaling pathway+++04062///Chemokine signaling pathway+++04068///FoxO signaling pathway+++04071///Sphingolipid signaling pathway+++04072///Phospholipase D signaling …	Human Diseases+++Environmental Information Processing+++Organismal Systems+++Cellular Processes	Drug resistance: antineoplastic+++Signal transduction+++Immune system+++Transport and catabolism+++Cell growth and death+++Aging+++Development and regeneration+++Cellular community - eukaryotes+++Environmental adaptation+++Nervous system+++Cell motility+++Endocrine system+++Endocrine and metabolic disease+++Excretory system+++Substance dependence+++Infectious disease: viral+++Cancer: overview+++C…
NM_033637.4	BTRC	mRNA	04114///Oocyte meiosis+++04120///Ubiquitin mediated proteolysis+++04218///Cellular senescence+++04310///Wnt signaling pathway+++04340///Hedgehog signaling pathway+++04341///Hedgehog signaling pathway - fly+++04390///Hippo signaling pathway+++04624///Toll and Imd signaling pathway+++04710///Circadian rhythm+++05131///Shigellosis+++05170///Human immunodeficiency virus 1 infection	Cellular Processes+++Genetic Information Processing+++Environmental Information Processing+++Organismal Systems+++Human Diseases	Cell growth and death+++Folding, sorting and degradation+++Signal transduction+++Immune system+++Environmental adaptation+++Infectious disease: bacterial+++Infectious disease: viral
NM_058195.3	CDKN2A	mRNA	01522///Endocrine resistance+++01524///Platinum drug resistance+++04110///Cell cycle+++04115///p53 signaling pathway+++04218///Cellular senescence+++04934///Cushing syndrome+++05163///Human cytomegalovirus infection+++05166///Human T-cell leukemia virus 1 infection+++05200///Pathways in cancer+++05203///Viral carcinogenesis+++05206///MicroRNAs in cancer+++05212///Pancreatic cancer+++05214///Gliom…	Human Diseases+++Cellular Processes	Drug resistance: antineoplastic+++Cell growth and death+++Endocrine and metabolic disease+++Infectious disease: viral+++Cancer: overview+++Cancer: specific types
NM_138554.5	TLR4	mRNA	04064///NF-kappa B signaling pathway+++04066///HIF-1 signaling pathway+++04145///Phagosome+++04151///PI3K-Akt signaling pathway+++04217///Necroptosis+++04620///Toll-like receptor signaling pathway+++04621///NOD-like receptor signaling pathway+++05130///Pathogenic Escherichia coli infection+++05131///Shigellosis+++05132///Salmonella infection+++05133///Pertussis+++05134///Legionellosis+++05135///Y…	Environmental Information Processing+++Cellular Processes+++Organismal Systems+++Human Diseases	Signal transduction+++Transport and catabolism+++Cell growth and death+++Immune system+++Infectious disease: bacterial+++Infectious disease: parasitic+++Infectious disease: viral+++Cancer: overview+++Immune disease
NM_138578.3	BCL2L1	mRNA	01521///EGFR tyrosine kinase inhibitor resistance+++01524///Platinum drug resistance+++04014///Ras signaling pathway+++04064///NF-kappa B signaling pathway+++04115///p53 signaling pathway+++04137///Mitophagy - animal+++04140///Autophagy - animal+++04151///PI3K-Akt signaling pathway+++04210///Apoptosis+++04215///Apoptosis - multiple species+++04621///NOD-like receptor signaling pathway+++04630///J…	Human Diseases+++Environmental Information Processing+++Cellular Processes+++Organismal Systems	Drug resistance: antineoplastic+++Signal transduction+++Cell growth and death+++Transport and catabolism+++Immune system+++Neurodegenerative disease+++Infectious disease: bacterial+++Infectious disease: parasitic+++Infectious disease: viral+++Cancer: overview+++Cancer: specific types
NM_138609.2	MACROH2A1	mRNA	04217///Necroptosis+++05034///Alcoholism+++05322///Systemic lupus erythematosus	Cellular Processes+++Human Diseases	Cell growth and death+++Substance dependence+++Immune disease
NM_138621.5	BCL2L11	mRNA	01521///EGFR tyrosine kinase inhibitor resistance+++04068///FoxO signaling pathway+++04151///PI3K-Akt signaling pathway+++04210///Apoptosis+++04215///Apoptosis - multiple species+++04932///Non-alcoholic fatty liver disease (NAFLD)+++05169///Epstein-Barr virus infection+++05200///Pathways in cancer+++05206///MicroRNAs in cancer+++05210///Colorectal cancer	Human Diseases+++Environmental Information Processing+++Cellular Processes	Drug resistance: antineoplastic+++Signal transduction+++Cell growth and death+++Endocrine and metabolic disease+++Infectious disease: viral+++Cancer: overview+++Cancer: specific types
NM_138622.3	BCL2L11	mRNA	01521///EGFR tyrosine kinase inhibitor resistance+++04068///FoxO signaling pathway+++04151///PI3K-Akt signaling pathway+++04210///Apoptosis+++04215///Apoptosis - multiple species+++04932///Non-alcoholic fatty liver disease (NAFLD)+++05169///Epstein-Barr virus infection+++05200///Pathways in cancer+++05206///MicroRNAs in cancer+++05210///Colorectal cancer	Human Diseases+++Environmental Information Processing+++Cellular Processes	Drug resistance: antineoplastic+++Signal transduction+++Cell growth and death+++Endocrine and metabolic disease+++Infectious disease: viral+++Cancer: overview+++Cancer: specific types
NM_138623.3	BCL2L11	mRNA	01521///EGFR tyrosine kinase inhibitor resistance+++04068///FoxO signaling pathway+++04151///PI3K-Akt signaling pathway+++04210///Apoptosis+++04215///Apoptosis - multiple species+++04932///Non-alcoholic fatty liver disease (NAFLD)+++05169///Epstein-Barr virus infection+++05200///Pathways in cancer+++05206///MicroRNAs in cancer+++05210///Colorectal cancer	Human Diseases+++Environmental Information Processing+++Cellular Processes	Drug resistance: antineoplastic+++Signal transduction+++Cell growth and death+++Endocrine and metabolic disease+++Infectious disease: viral+++Cancer: overview+++Cancer: specific types
NM_138624.3	BCL2L11	mRNA	01521///EGFR tyrosine kinase inhibitor resistance+++04068///FoxO signaling pathway+++04151///PI3K-Akt signaling pathway+++04210///Apoptosis+++04215///Apoptosis - multiple species+++04932///Non-alcoholic fatty liver disease (NAFLD)+++05169///Epstein-Barr virus infection+++05200///Pathways in cancer+++05206///MicroRNAs in cancer+++05210///Colorectal cancer	Human Diseases+++Environmental Information Processing+++Cellular Processes	Drug resistance: antineoplastic+++Signal transduction+++Cell growth and death+++Endocrine and metabolic disease+++Infectious disease: viral+++Cancer: overview+++Cancer: specific types
NM_138625.4	BCL2L11	mRNA	01521///EGFR tyrosine kinase inhibitor resistance+++04068///FoxO signaling pathway+++04151///PI3K-Akt signaling pathway+++04210///Apoptosis+++04215///Apoptosis - multiple species+++04932///Non-alcoholic fatty liver disease (NAFLD)+++05169///Epstein-Barr virus infection+++05200///Pathways in cancer+++05206///MicroRNAs in cancer+++05210///Colorectal cancer	Human Diseases+++Environmental Information Processing+++Cellular Processes	Drug resistance: antineoplastic+++Signal transduction+++Cell growth and death+++Endocrine and metabolic disease+++Infectious disease: viral+++Cancer: overview+++Cancer: specific types
NM_138627.4	BCL2L11	mRNA	01521///EGFR tyrosine kinase inhibitor resistance+++04068///FoxO signaling pathway+++04151///PI3K-Akt signaling pathway+++04210///Apoptosis+++04215///Apoptosis - multiple species+++04932///Non-alcoholic fatty liver disease (NAFLD)+++05169///Epstein-Barr virus infection+++05200///Pathways in cancer+++05206///MicroRNAs in cancer+++05210///Colorectal cancer	Human Diseases+++Environmental Information Processing+++Cellular Processes	Drug resistance: antineoplastic+++Signal transduction+++Cell growth and death+++Endocrine and metabolic disease+++Infectious disease: viral+++Cancer: overview+++Cancer: specific types
NM_138637.3	STEAP3	mRNA	04115///p53 signaling pathway+++04216///Ferroptosis	Cellular Processes	Cell growth and death
NM_138761.4	BAX	mRNA	01521///EGFR tyrosine kinase inhibitor resistance+++01522///Endocrine resistance+++01524///Platinum drug resistance+++04071///Sphingolipid signaling pathway+++04115///p53 signaling pathway+++04141///Protein processing in endoplasmic reticulum+++04210///Apoptosis+++04211///Longevity regulating pathway+++04215///Apoptosis - multiple species+++04217///Necroptosis+++04722///Neurotrophin signaling pat…	Human Diseases+++Environmental Information Processing+++Cellular Processes+++Genetic Information Processing+++Organismal Systems	Drug resistance: antineoplastic+++Signal transduction+++Cell growth and death+++Folding, sorting and degradation+++Aging+++Nervous system+++Endocrine and metabolic disease+++Neurodegenerative disease+++Infectious disease: bacterial+++Infectious disease: viral+++Cancer: overview+++Cancer: specific types
NM_139013.3	MAPK14	mRNA	01522///Endocrine resistance+++04010///MAPK signaling pathway+++04013///MAPK signaling pathway - fly+++04015///Rap1 signaling pathway+++04068///FoxO signaling pathway+++04071///Sphingolipid signaling pathway+++04114///Oocyte meiosis+++04212///Longevity regulating pathway - worm+++04218///Cellular senescence+++04261///Adrenergic signaling in cardiomyocytes+++04361///Axon regeneration+++04370///VEG…	Human Diseases+++Environmental Information Processing+++Cellular Processes+++Organismal Systems	Drug resistance: antineoplastic+++Signal transduction+++Cell growth and death+++Aging+++Circulatory system+++Development and regeneration+++Cellular community - eukaryotes+++Immune system+++Environmental adaptation+++Nervous system+++Sensory system+++Endocrine system+++Endocrine and metabolic disease+++Neurodegenerative disease+++Infectious disease: bacterial+++Infectious disease: parasitic+++Inf…
NM_139069.3	MAPK9	mRNA	01522///Endocrine resistance+++04010///MAPK signaling pathway+++04012///ErbB signaling pathway+++04013///MAPK signaling pathway - fly+++04014///Ras signaling pathway+++04024///cAMP signaling pathway+++04068///FoxO signaling pathway+++04071///Sphingolipid signaling pathway+++04137///Mitophagy - animal+++04140///Autophagy - animal+++04141///Protein processing in endoplasmic reticulum+++04210///Apop…	Human Diseases+++Environmental Information Processing+++Cellular Processes+++Genetic Information Processing+++Organismal Systems	Drug resistance: antineoplastic+++Signal transduction+++Transport and catabolism+++Folding, sorting and degradation+++Cell growth and death+++Aging+++Development and regeneration+++Cellular community - eukaryotes+++Immune system+++Nervous system+++Sensory system+++Endocrine system+++Endocrine and metabolic disease+++Infectious disease: bacterial+++Infectious disease: parasitic+++Infectious diseas…
NM_139317.3	BIRC7	mRNA	04120///Ubiquitin mediated proteolysis+++04215///Apoptosis - multiple species+++05145///Toxoplasmosis+++05200///Pathways in cancer+++05222///Small cell lung cancer	Genetic Information Processing+++Cellular Processes+++Human Diseases	Folding, sorting and degradation+++Cell growth and death+++Infectious disease: parasitic+++Cancer: overview+++Cancer: specific types
NM_145333.3	MAP3K7	mRNA	04010///MAPK signaling pathway+++04013///MAPK signaling pathway - fly+++04064///NF-kappa B signaling pathway+++04140///Autophagy - animal+++04152///AMPK signaling pathway+++04214///Apoptosis - fly+++04310///Wnt signaling pathway+++04380///Osteoclast differentiation+++04520///Adherens junction+++04620///Toll-like receptor signaling pathway+++04621///NOD-like receptor signaling pathway+++04622///RI…	Environmental Information Processing+++Cellular Processes+++Organismal Systems+++Human Diseases	Signal transduction+++Transport and catabolism+++Cell growth and death+++Development and regeneration+++Cellular community - eukaryotes+++Immune system+++Infectious disease: bacterial+++Infectious disease: parasitic+++Infectious disease: viral+++Cardiovascular disease
NM_145812.2	AIFM1	mRNA	04210///Apoptosis+++04214///Apoptosis - fly+++04217///Necroptosis	Cellular Processes	Cell growth and death
NM_145862.2	CHEK2	mRNA	04110///Cell cycle+++04115///p53 signaling pathway+++04218///Cellular senescence+++05166///Human T-cell leukemia virus 1 infection	Cellular Processes+++Human Diseases	Cell growth and death+++Infectious disease: viral
NM_147780.4	CTSB	mRNA	04140///Autophagy - animal+++04142///Lysosome+++04210///Apoptosis+++04612///Antigen processing and presentation+++04621///NOD-like receptor signaling pathway+++04924///Renin secretion	Cellular Processes+++Organismal Systems	Transport and catabolism+++Cell growth and death+++Immune system+++Endocrine system
NM_147783.4	CTSB	mRNA	04140///Autophagy - animal+++04142///Lysosome+++04210///Apoptosis+++04612///Antigen processing and presentation+++04621///NOD-like receptor signaling pathway+++04924///Renin secretion	Cellular Processes+++Organismal Systems	Transport and catabolism+++Cell growth and death+++Immune system+++Endocrine system
NM_152240.3	ZMAT3	mRNA	04115///p53 signaling pathway	Cellular Processes	Cell growth and death
NM_152339.4	SPATA2L	mRNA	04217///Necroptosis	Cellular Processes	Cell growth and death
NM_152649.4	MLKL	mRNA	04217///Necroptosis+++04668///TNF signaling pathway	Cellular Processes+++Environmental Information Processing	Cell growth and death+++Signal transduction
NM_170708.3	LMNA	mRNA	04210///Apoptosis+++05410///Hypertrophic cardiomyopathy (HCM)+++05412///Arrhythmogenic right ventricular cardiomyopathy (ARVC)+++05414///Dilated cardiomyopathy (DCM)	Cellular Processes+++Human Diseases	Cell growth and death+++Cardiovascular disease
NM_172127.2	CAMK2D	mRNA	04012///ErbB signaling pathway+++04020///Calcium signaling pathway+++04024///cAMP signaling pathway+++04066///HIF-1 signaling pathway+++04114///Oocyte meiosis+++04217///Necroptosis+++04261///Adrenergic signaling in cardiomyocytes+++04310///Wnt signaling pathway+++04360///Axon guidance+++04713///Circadian entrainment+++04720///Long-term potentiation+++04722///Neurotrophin signaling pathway+++04725…	Environmental Information Processing+++Cellular Processes+++Organismal Systems+++Human Diseases	Signal transduction+++Cell growth and death+++Circulatory system+++Development and regeneration+++Environmental adaptation+++Nervous system+++Sensory system+++Endocrine system+++Endocrine and metabolic disease+++Digestive system+++Substance dependence+++Infectious disease: bacterial+++Cancer: overview+++Cancer: specific types
NM_172169.3	CAMK2G	mRNA	04012///ErbB signaling pathway+++04020///Calcium signaling pathway+++04024///cAMP signaling pathway+++04066///HIF-1 signaling pathway+++04114///Oocyte meiosis+++04217///Necroptosis+++04261///Adrenergic signaling in cardiomyocytes+++04310///Wnt signaling pathway+++04360///Axon guidance+++04713///Circadian entrainment+++04720///Long-term potentiation+++04722///Neurotrophin signaling pathway+++04725…	Environmental Information Processing+++Cellular Processes+++Organismal Systems+++Human Diseases	Signal transduction+++Cell growth and death+++Circulatory system+++Development and regeneration+++Environmental adaptation+++Nervous system+++Sensory system+++Endocrine system+++Endocrine and metabolic disease+++Digestive system+++Substance dependence+++Infectious disease: bacterial+++Cancer: overview+++Cancer: specific types
NM_172171.2	CAMK2G	mRNA	04012///ErbB signaling pathway+++04020///Calcium signaling pathway+++04024///cAMP signaling pathway+++04066///HIF-1 signaling pathway+++04114///Oocyte meiosis+++04217///Necroptosis+++04261///Adrenergic signaling in cardiomyocytes+++04310///Wnt signaling pathway+++04360///Axon guidance+++04713///Circadian entrainment+++04720///Long-term potentiation+++04722///Neurotrophin signaling pathway+++04725…	Environmental Information Processing+++Cellular Processes+++Organismal Systems+++Human Diseases	Signal transduction+++Cell growth and death+++Circulatory system+++Development and regeneration+++Environmental adaptation+++Nervous system+++Sensory system+++Endocrine system+++Endocrine and metabolic disease+++Digestive system+++Substance dependence+++Infectious disease: bacterial+++Cancer: overview+++Cancer: specific types
NM_173163.3	NFATC3	mRNA	04010///MAPK signaling pathway+++04022///cGMP-PKG signaling pathway+++04218///Cellular senescence+++04310///Wnt signaling pathway+++04360///Axon guidance+++04625///C-type lectin receptor signaling pathway+++04658///Th1 and Th2 cell differentiation+++04659///Th17 cell differentiation+++04660///T cell receptor signaling pathway+++04662///B cell receptor signaling pathway+++04921///Oxytocin signalin…	Environmental Information Processing+++Cellular Processes+++Organismal Systems+++Human Diseases	Signal transduction+++Cell growth and death+++Development and regeneration+++Immune system+++Endocrine system+++Infectious disease: bacterial+++Infectious disease: viral+++Cancer: overview
NM_180977.3	PPP2R5D	mRNA	03015///mRNA surveillance pathway+++04071///Sphingolipid signaling pathway+++04114///Oocyte meiosis+++04151///PI3K-Akt signaling pathway+++04152///AMPK signaling pathway+++04261///Adrenergic signaling in cardiomyocytes+++04728///Dopaminergic synapse+++05165///Human papillomavirus infection	Genetic Information Processing+++Environmental Information Processing+++Cellular Processes+++Organismal Systems+++Human Diseases	Translation+++Signal transduction+++Cell growth and death+++Circulatory system+++Nervous system+++Infectious disease: viral
NM_181837.2	ORC3	mRNA	04110///Cell cycle	Cellular Processes	Cell growth and death
NM_181869.1	APAF1	mRNA	01524///Platinum drug resistance+++04115///p53 signaling pathway+++04210///Apoptosis+++04214///Apoptosis - fly+++04215///Apoptosis - multiple species+++05010///Alzheimer disease+++05012///Parkinson disease+++05014///Amyotrophic lateral sclerosis (ALS)+++05016///Huntington disease+++05134///Legionellosis+++05152///Tuberculosis+++05160///Hepatitis C+++05161///Hepatitis B+++05162///Measles+++05164//…	Human Diseases+++Cellular Processes	Drug resistance: antineoplastic+++Cell growth and death+++Neurodegenerative disease+++Infectious disease: bacterial+++Infectious disease: viral+++Cancer: overview+++Cancer: specific types
NM_182485.3	CPEB2	mRNA	04114///Oocyte meiosis+++04320///Dorso-ventral axis formation+++04914///Progesterone-mediated oocyte maturation	Cellular Processes+++Organismal Systems	Cell growth and death+++Development and regeneration+++Endocrine system
NM_182664.4	RASSF5	mRNA	04014///Ras signaling pathway+++04015///Rap1 signaling pathway+++04218///Cellular senescence+++04670///Leukocyte transendothelial migration+++05200///Pathways in cancer+++05223///Non-small cell lung cancer	Environmental Information Processing+++Cellular Processes+++Organismal Systems+++Human Diseases	Signal transduction+++Cell growth and death+++Immune system+++Cancer: overview+++Cancer: specific types
NM_182687.3	PKMYT1	mRNA	04110///Cell cycle+++04114///Oocyte meiosis+++04914///Progesterone-mediated oocyte maturation	Cellular Processes+++Organismal Systems	Cell growth and death+++Endocrine system
NM_182763.2	MCL1	mRNA	04151///PI3K-Akt signaling pathway+++04210///Apoptosis+++04630///Jak-STAT signaling pathway+++05206///MicroRNAs in cancer	Environmental Information Processing+++Cellular Processes+++Human Diseases	Signal transduction+++Cell growth and death+++Cancer: overview
NM_182915.3	STEAP3	mRNA	04115///p53 signaling pathway+++04216///Ferroptosis	Cellular Processes	Cell growth and death
NM_197967.2	BID	mRNA	01524///Platinum drug resistance+++04071///Sphingolipid signaling pathway+++04115///p53 signaling pathway+++04210///Apoptosis+++04215///Apoptosis - multiple species+++04217///Necroptosis+++04650///Natural killer cell mediated cytotoxicity+++04932///Non-alcoholic fatty liver disease (NAFLD)+++05010///Alzheimer disease+++05014///Amyotrophic lateral sclerosis (ALS)+++05152///Tuberculosis+++05160///H…	Human Diseases+++Environmental Information Processing+++Cellular Processes+++Organismal Systems	Drug resistance: antineoplastic+++Signal transduction+++Cell growth and death+++Immune system+++Endocrine and metabolic disease+++Neurodegenerative disease+++Infectious disease: bacterial+++Infectious disease: viral+++Cancer: overview+++Cardiovascular disease
NM_198433.3	AURKA	mRNA	04114///Oocyte meiosis+++04914///Progesterone-mediated oocyte maturation	Cellular Processes+++Organismal Systems	Cell growth and death+++Endocrine system
NM_199246.2	CCNG1	mRNA	04115///p53 signaling pathway+++05206///MicroRNAs in cancer	Cellular Processes+++Human Diseases	Cell growth and death+++Cancer: overview
NM_203379.2	ACSL5	mRNA	00061///Fatty acid biosynthesis+++00071///Fatty acid degradation+++01212///Fatty acid metabolism+++03320///PPAR signaling pathway+++04146///Peroxisome+++04216///Ferroptosis+++04714///Thermogenesis+++04920///Adipocytokine signaling pathway	Metabolism+++Organismal Systems+++Cellular Processes	Lipid metabolism+++Global and overview maps+++Endocrine system+++Transport and catabolism+++Cell growth and death+++Environmental adaptation
NM_213662.2	STAT3	mRNA	01521///EGFR tyrosine kinase inhibitor resistance+++04062///Chemokine signaling pathway+++04066///HIF-1 signaling pathway+++04068///FoxO signaling pathway+++04217///Necroptosis+++04550///Signaling pathways regulating pluripotency of stem cells+++04630///Jak-STAT signaling pathway+++04659///Th17 cell differentiation+++04917///Prolactin signaling pathway+++04920///Adipocytokine signaling pathway+++…	Human Diseases+++Organismal Systems+++Environmental Information Processing+++Cellular Processes	Drug resistance: antineoplastic+++Immune system+++Signal transduction+++Cell growth and death+++Cellular community - eukaryotes+++Endocrine system+++Endocrine and metabolic disease+++Infectious disease: parasitic+++Infectious disease: viral+++Cancer: overview+++Cancer: specific types+++Immune disease
XM_005245448.3	COP1	mRNA	04115///p53 signaling pathway+++04120///Ubiquitin mediated proteolysis	Cellular Processes+++Genetic Information Processing	Cell growth and death+++Folding, sorting and degradation
XM_005245748.3	E2F2	mRNA	01522///Endocrine resistance+++04110///Cell cycle+++04218///Cellular senescence+++04934///Cushing syndrome+++05160///Hepatitis C+++05161///Hepatitis B+++05163///Human cytomegalovirus infection+++05166///Human T-cell leukemia virus 1 infection+++05167///Kaposi sarcoma-associated herpesvirus infection+++05169///Epstein-Barr virus infection+++05200///Pathways in cancer+++05206///MicroRNAs in cancer+…	Human Diseases+++Cellular Processes	Drug resistance: antineoplastic+++Cell growth and death+++Endocrine and metabolic disease+++Infectious disease: viral+++Cancer: overview+++Cancer: specific types
XM_005246885.2	CASP8	mRNA	01524///Platinum drug resistance+++04115///p53 signaling pathway+++04210///Apoptosis+++04214///Apoptosis - fly+++04215///Apoptosis - multiple species+++04217///Necroptosis+++04620///Toll-like receptor signaling pathway+++04621///NOD-like receptor signaling pathway+++04622///RIG-I-like receptor signaling pathway+++04624///Toll and Imd signaling pathway+++04625///C-type lectin receptor signaling pa…	Human Diseases+++Cellular Processes+++Organismal Systems+++Environmental Information Processing	Drug resistance: antineoplastic+++Cell growth and death+++Immune system+++Signal transduction+++Endocrine and metabolic disease+++Neurodegenerative disease+++Infectious disease: bacterial+++Infectious disease: parasitic+++Infectious disease: viral+++Cancer: overview+++Cardiovascular disease
XM_005246888.2	CASP8	mRNA	01524///Platinum drug resistance+++04115///p53 signaling pathway+++04210///Apoptosis+++04214///Apoptosis - fly+++04215///Apoptosis - multiple species+++04217///Necroptosis+++04620///Toll-like receptor signaling pathway+++04621///NOD-like receptor signaling pathway+++04622///RIG-I-like receptor signaling pathway+++04624///Toll and Imd signaling pathway+++04625///C-type lectin receptor signaling pa…	Human Diseases+++Cellular Processes+++Organismal Systems+++Environmental Information Processing	Drug resistance: antineoplastic+++Cell growth and death+++Immune system+++Signal transduction+++Endocrine and metabolic disease+++Neurodegenerative disease+++Infectious disease: bacterial+++Infectious disease: parasitic+++Infectious disease: viral+++Cancer: overview+++Cardiovascular disease
XM_005246889.2	CASP8	mRNA	01524///Platinum drug resistance+++04115///p53 signaling pathway+++04210///Apoptosis+++04214///Apoptosis - fly+++04215///Apoptosis - multiple species+++04217///Necroptosis+++04620///Toll-like receptor signaling pathway+++04621///NOD-like receptor signaling pathway+++04622///RIG-I-like receptor signaling pathway+++04624///Toll and Imd signaling pathway+++04625///C-type lectin receptor signaling pa…	Human Diseases+++Cellular Processes+++Organismal Systems+++Environmental Information Processing	Drug resistance: antineoplastic+++Cell growth and death+++Immune system+++Signal transduction+++Endocrine and metabolic disease+++Neurodegenerative disease+++Infectious disease: bacterial+++Infectious disease: parasitic+++Infectious disease: viral+++Cancer: overview+++Cardiovascular disease
XM_005246890.4	CASP8	mRNA	01524///Platinum drug resistance+++04115///p53 signaling pathway+++04210///Apoptosis+++04214///Apoptosis - fly+++04215///Apoptosis - multiple species+++04217///Necroptosis+++04620///Toll-like receptor signaling pathway+++04621///NOD-like receptor signaling pathway+++04622///RIG-I-like receptor signaling pathway+++04624///Toll and Imd signaling pathway+++04625///C-type lectin receptor signaling pa…	Human Diseases+++Cellular Processes+++Organismal Systems+++Environmental Information Processing	Drug resistance: antineoplastic+++Cell growth and death+++Immune system+++Signal transduction+++Endocrine and metabolic disease+++Neurodegenerative disease+++Infectious disease: bacterial+++Infectious disease: parasitic+++Infectious disease: viral+++Cancer: overview+++Cardiovascular disease
XM_005246891.5	CASP8	mRNA	01524///Platinum drug resistance+++04115///p53 signaling pathway+++04210///Apoptosis+++04214///Apoptosis - fly+++04215///Apoptosis - multiple species+++04217///Necroptosis+++04620///Toll-like receptor signaling pathway+++04621///NOD-like receptor signaling pathway+++04622///RIG-I-like receptor signaling pathway+++04624///Toll and Imd signaling pathway+++04625///C-type lectin receptor signaling pa…	Human Diseases+++Cellular Processes+++Organismal Systems+++Environmental Information Processing	Drug resistance: antineoplastic+++Cell growth and death+++Immune system+++Signal transduction+++Endocrine and metabolic disease+++Neurodegenerative disease+++Infectious disease: bacterial+++Infectious disease: parasitic+++Infectious disease: viral+++Cancer: overview+++Cardiovascular disease
XM_005246892.2	CASP8	mRNA	01524///Platinum drug resistance+++04115///p53 signaling pathway+++04210///Apoptosis+++04214///Apoptosis - fly+++04215///Apoptosis - multiple species+++04217///Necroptosis+++04620///Toll-like receptor signaling pathway+++04621///NOD-like receptor signaling pathway+++04622///RIG-I-like receptor signaling pathway+++04624///Toll and Imd signaling pathway+++04625///C-type lectin receptor signaling pa…	Human Diseases+++Cellular Processes+++Organismal Systems+++Environmental Information Processing	Drug resistance: antineoplastic+++Cell growth and death+++Immune system+++Signal transduction+++Endocrine and metabolic disease+++Neurodegenerative disease+++Infectious disease: bacterial+++Infectious disease: parasitic+++Infectious disease: viral+++Cancer: overview+++Cardiovascular disease
XM_005246895.3	CASP8	mRNA	01524///Platinum drug resistance+++04115///p53 signaling pathway+++04210///Apoptosis+++04214///Apoptosis - fly+++04215///Apoptosis - multiple species+++04217///Necroptosis+++04620///Toll-like receptor signaling pathway+++04621///NOD-like receptor signaling pathway+++04622///RIG-I-like receptor signaling pathway+++04624///Toll and Imd signaling pathway+++04625///C-type lectin receptor signaling pa…	Human Diseases+++Cellular Processes+++Organismal Systems+++Environmental Information Processing	Drug resistance: antineoplastic+++Cell growth and death+++Immune system+++Signal transduction+++Endocrine and metabolic disease+++Neurodegenerative disease+++Infectious disease: bacterial+++Infectious disease: parasitic+++Infectious disease: viral+++Cancer: overview+++Cardiovascular disease
XM_005248542.3	PIK3R1	mRNA	01521///EGFR tyrosine kinase inhibitor resistance+++01522///Endocrine resistance+++01524///Platinum drug resistance+++04012///ErbB signaling pathway+++04014///Ras signaling pathway+++04015///Rap1 signaling pathway+++04024///cAMP signaling pathway+++04062///Chemokine signaling pathway+++04066///HIF-1 signaling pathway+++04068///FoxO signaling pathway+++04070///Phosphatidylinositol signaling system…	Human Diseases+++Environmental Information Processing+++Organismal Systems+++Cellular Processes	Drug resistance: antineoplastic+++Signal transduction+++Immune system+++Transport and catabolism+++Cell growth and death+++Aging+++Development and regeneration+++Cellular community - eukaryotes+++Nervous system+++Sensory system+++Cell motility+++Endocrine system+++Endocrine and metabolic disease+++Excretory system+++Digestive system+++Infectious disease: bacterial+++Infectious disease: parasitic+…
XM_005248704.2	ORC3	mRNA	04110///Cell cycle	Cellular Processes	Cell growth and death
XM_005248706.1	ORC3	mRNA	04110///Cell cycle	Cellular Processes	Cell growth and death
XM_005251061.3	YWHAZ	mRNA	04013///MAPK signaling pathway - fly+++04110///Cell cycle+++04114///Oocyte meiosis+++04151///PI3K-Akt signaling pathway+++04212///Longevity regulating pathway - worm+++04390///Hippo signaling pathway+++04391///Hippo signaling pathway - fly+++05160///Hepatitis C+++05161///Hepatitis B+++05203///Viral carcinogenesis	Environmental Information Processing+++Cellular Processes+++Organismal Systems+++Human Diseases	Signal transduction+++Cell growth and death+++Aging+++Infectious disease: viral+++Cancer: overview
XM_005252729.3	HIPK3	mRNA	04218///Cellular senescence	Cellular Processes	Cell growth and death
XM_005253005.5	PIDD1	mRNA	04064///NF-kappa B signaling pathway+++04115///p53 signaling pathway+++04210///Apoptosis	Environmental Information Processing+++Cellular Processes	Signal transduction+++Cell growth and death
XM_005253006.5	PIDD1	mRNA	04064///NF-kappa B signaling pathway+++04115///p53 signaling pathway+++04210///Apoptosis	Environmental Information Processing+++Cellular Processes	Signal transduction+++Cell growth and death
XM_005253008.5	PIDD1	mRNA	04064///NF-kappa B signaling pathway+++04115///p53 signaling pathway+++04210///Apoptosis	Environmental Information Processing+++Cellular Processes	Signal transduction+++Cell growth and death
XM_005256723.2	MAP2K3	mRNA	04010///MAPK signaling pathway+++04013///MAPK signaling pathway - fly+++04015///Rap1 signaling pathway+++04218///Cellular senescence+++04620///Toll-like receptor signaling pathway+++04624///Toll and Imd signaling pathway+++04664///Fc epsilon RI signaling pathway+++04668///TNF signaling pathway+++04714///Thermogenesis+++04750///Inflammatory mediator regulation of TRP channels+++04912///GnRH signal…	Environmental Information Processing+++Cellular Processes+++Organismal Systems+++Human Diseases	Signal transduction+++Cell growth and death+++Immune system+++Environmental adaptation+++Sensory system+++Endocrine system+++Neurodegenerative disease+++Infectious disease: bacterial+++Infectious disease: parasitic+++Infectious disease: viral+++Cancer: overview
XM_005260645.2	RBCK1	mRNA	04217///Necroptosis+++04621///NOD-like receptor signaling pathway+++05131///Shigellosis	Cellular Processes+++Organismal Systems+++Human Diseases	Cell growth and death+++Immune system+++Infectious disease: bacterial
XM_005261627.4	GTSE1	mRNA	04115///p53 signaling pathway	Cellular Processes	Cell growth and death
XM_005262361.2	STAG2	mRNA	04110///Cell cycle	Cellular Processes	Cell growth and death
XM_005262389.3	ELF4	mRNA	04214///Apoptosis - fly	Cellular Processes	Cell growth and death
XM_005262805.2	ELF2	mRNA	04214///Apoptosis - fly	Cellular Processes	Cell growth and death
XM_005263177.2	SLC39A8	mRNA	04216///Ferroptosis	Cellular Processes	Cell growth and death
XM_005263438.2	MTOR	mRNA	01521///EGFR tyrosine kinase inhibitor resistance+++01522///Endocrine resistance+++04012///ErbB signaling pathway+++04066///HIF-1 signaling pathway+++04072///Phospholipase D signaling pathway+++04136///Autophagy - other+++04140///Autophagy - animal+++04150///mTOR signaling pathway+++04151///PI3K-Akt signaling pathway+++04152///AMPK signaling pathway+++04211///Longevity regulating pathway+++04212/…	Human Diseases+++Environmental Information Processing+++Cellular Processes+++Organismal Systems	Drug resistance: antineoplastic+++Signal transduction+++Transport and catabolism+++Aging+++Cell growth and death+++Development and regeneration+++Immune system+++Environmental adaptation+++Endocrine system+++Endocrine and metabolic disease+++Infectious disease: bacterial+++Infectious disease: viral+++Cancer: overview+++Cancer: specific types
XM_005263543.3	MFN2	mRNA	04137///Mitophagy - animal+++04214///Apoptosis - fly+++04621///NOD-like receptor signaling pathway	Cellular Processes+++Organismal Systems	Transport and catabolism+++Cell growth and death+++Immune system
XM_005263547.3	MFN2	mRNA	04137///Mitophagy - animal+++04214///Apoptosis - fly+++04621///NOD-like receptor signaling pathway	Cellular Processes+++Organismal Systems	Transport and catabolism+++Cell growth and death+++Immune system
XM_005263548.3	MFN2	mRNA	04137///Mitophagy - animal+++04214///Apoptosis - fly+++04621///NOD-like receptor signaling pathway	Cellular Processes+++Organismal Systems	Transport and catabolism+++Cell growth and death+++Immune system
XM_005264452.4	BIRC6	mRNA	04120///Ubiquitin mediated proteolysis+++04214///Apoptosis - fly+++04215///Apoptosis - multiple species	Genetic Information Processing+++Cellular Processes	Folding, sorting and degradation+++Cell growth and death
XM_005265109.3	ITPR1	mRNA	04020///Calcium signaling pathway+++04022///cGMP-PKG signaling pathway+++04070///Phosphatidylinositol signaling system+++04114///Oocyte meiosis+++04140///Autophagy - animal+++04210///Apoptosis+++04218///Cellular senescence+++04270///Vascular smooth muscle contraction+++04371///Apelin signaling pathway+++04540///Gap junction+++04611///Platelet activation+++04621///NOD-like receptor signaling pathw…	Environmental Information Processing+++Cellular Processes+++Organismal Systems+++Human Diseases	Signal transduction+++Cell growth and death+++Transport and catabolism+++Circulatory system+++Cellular community - eukaryotes+++Immune system+++Environmental adaptation+++Nervous system+++Sensory system+++Endocrine system+++Endocrine and metabolic disease+++Digestive system+++Neurodegenerative disease+++Infectious disease: bacterial+++Infectious disease: viral+++Cancer: overview
XM_005265856.2	FBXW11	mRNA	04114///Oocyte meiosis+++04120///Ubiquitin mediated proteolysis+++04218///Cellular senescence+++04310///Wnt signaling pathway+++04340///Hedgehog signaling pathway+++04341///Hedgehog signaling pathway - fly+++04390///Hippo signaling pathway+++04624///Toll and Imd signaling pathway+++04710///Circadian rhythm+++05131///Shigellosis+++05170///Human immunodeficiency virus 1 infection	Cellular Processes+++Genetic Information Processing+++Environmental Information Processing+++Organismal Systems+++Human Diseases	Cell growth and death+++Folding, sorting and degradation+++Signal transduction+++Immune system+++Environmental adaptation+++Infectious disease: bacterial+++Infectious disease: viral
XM_005266206.2	CDC16	mRNA	04110///Cell cycle+++04114///Oocyte meiosis+++04120///Ubiquitin mediated proteolysis+++04914///Progesterone-mediated oocyte maturation+++05166///Human T-cell leukemia virus 1 infection	Cellular Processes+++Genetic Information Processing+++Organismal Systems+++Human Diseases	Cell growth and death+++Folding, sorting and degradation+++Endocrine system+++Infectious disease: viral
XM_005266868.3	FOXO3	mRNA	01521///EGFR tyrosine kinase inhibitor resistance+++04062///Chemokine signaling pathway+++04068///FoxO signaling pathway+++04137///Mitophagy - animal+++04151///PI3K-Akt signaling pathway+++04152///AMPK signaling pathway+++04211///Longevity regulating pathway+++04212///Longevity regulating pathway - worm+++04213///Longevity regulating pathway - multiple species+++04218///Cellular senescence+++0436…	Human Diseases+++Organismal Systems+++Environmental Information Processing+++Cellular Processes	Drug resistance: antineoplastic+++Immune system+++Signal transduction+++Transport and catabolism+++Aging+++Cell growth and death+++Development and regeneration+++Nervous system+++Endocrine system+++Infectious disease: bacterial+++Cancer: specific types
XM_005267119.1	TNFAIP3	mRNA	04064///NF-kappa B signaling pathway+++04217///Necroptosis+++04621///NOD-like receptor signaling pathway+++04657///IL-17 signaling pathway+++04668///TNF signaling pathway+++05162///Measles+++05169///Epstein-Barr virus infection	Environmental Information Processing+++Cellular Processes+++Organismal Systems+++Human Diseases	Signal transduction+++Cell growth and death+++Immune system+++Infectious disease: viral
XM_005267824.1	PPP2R5C	mRNA	03015///mRNA surveillance pathway+++04071///Sphingolipid signaling pathway+++04114///Oocyte meiosis+++04151///PI3K-Akt signaling pathway+++04152///AMPK signaling pathway+++04261///Adrenergic signaling in cardiomyocytes+++04728///Dopaminergic synapse+++05165///Human papillomavirus infection	Genetic Information Processing+++Environmental Information Processing+++Cellular Processes+++Organismal Systems+++Human Diseases	Translation+++Signal transduction+++Cell growth and death+++Circulatory system+++Nervous system+++Infectious disease: viral
XM_005270205.1	CAMK2G	mRNA	04012///ErbB signaling pathway+++04020///Calcium signaling pathway+++04024///cAMP signaling pathway+++04066///HIF-1 signaling pathway+++04114///Oocyte meiosis+++04217///Necroptosis+++04261///Adrenergic signaling in cardiomyocytes+++04310///Wnt signaling pathway+++04360///Axon guidance+++04713///Circadian entrainment+++04720///Long-term potentiation+++04722///Neurotrophin signaling pathway+++04725…	Environmental Information Processing+++Cellular Processes+++Organismal Systems+++Human Diseases	Signal transduction+++Cell growth and death+++Circulatory system+++Development and regeneration+++Environmental adaptation+++Nervous system+++Sensory system+++Endocrine system+++Endocrine and metabolic disease+++Digestive system+++Substance dependence+++Infectious disease: bacterial+++Cancer: overview+++Cancer: specific types
XM_005271241.2	CDC7	mRNA	04110///Cell cycle	Cellular Processes	Cell growth and death
XM_005271244.3	CDC7	mRNA	04110///Cell cycle	Cellular Processes	Cell growth and death
XM_005272211.1	TSC1	mRNA	04072///Phospholipase D signaling pathway+++04140///Autophagy - animal+++04150///mTOR signaling pathway+++04151///PI3K-Akt signaling pathway+++04152///AMPK signaling pathway+++04211///Longevity regulating pathway+++04218///Cellular senescence+++04714///Thermogenesis+++04910///Insulin signaling pathway+++05163///Human cytomegalovirus infection+++05165///Human papillomavirus infection+++05168///Her…	Environmental Information Processing+++Cellular Processes+++Organismal Systems+++Human Diseases	Signal transduction+++Transport and catabolism+++Aging+++Cell growth and death+++Environmental adaptation+++Endocrine system+++Infectious disease: viral+++Cancer: overview
XM_005273139.3	MAP1LC3C	mRNA	04216///Ferroptosis	Cellular Processes	Cell growth and death
XM_005273492.4	IKBKB	mRNA	01523///Antifolate resistance+++04010///MAPK signaling pathway+++04014///Ras signaling pathway+++04062///Chemokine signaling pathway+++04064///NF-kappa B signaling pathway+++04068///FoxO signaling pathway+++04150///mTOR signaling pathway+++04151///PI3K-Akt signaling pathway+++04210///Apoptosis+++04380///Osteoclast differentiation+++04620///Toll-like receptor signaling pathway+++04621///NOD-like r…	Human Diseases+++Environmental Information Processing+++Organismal Systems+++Cellular Processes	Drug resistance: antineoplastic+++Signal transduction+++Immune system+++Cell growth and death+++Development and regeneration+++Nervous system+++Endocrine system+++Endocrine and metabolic disease+++Infectious disease: bacterial+++Infectious disease: parasitic+++Infectious disease: viral+++Cancer: overview+++Cancer: specific types+++Cardiovascular disease
XM_005274008.3	MRE11	mRNA	03440///Homologous recombination+++03450///Non-homologous end-joining+++04218///Cellular senescence	Genetic Information Processing+++Cellular Processes	Replication and repair+++Cell growth and death
XM_005274432.1	IL3RA	mRNA	04060///Cytokine-cytokine receptor interaction+++04151///PI3K-Akt signaling pathway+++04210///Apoptosis+++04630///Jak-STAT signaling pathway+++04640///Hematopoietic cell lineage+++05200///Pathways in cancer	Environmental Information Processing+++Cellular Processes+++Organismal Systems+++Human Diseases	Signaling molecules and interaction+++Signal transduction+++Cell growth and death+++Immune system+++Cancer: overview
XM_005274573.2	RPS6KA3	mRNA	04010///MAPK signaling pathway+++04114///Oocyte meiosis+++04150///mTOR signaling pathway+++04714///Thermogenesis+++04720///Long-term potentiation+++04722///Neurotrophin signaling pathway+++04914///Progesterone-mediated oocyte maturation+++04931///Insulin resistance+++05135///Yersinia infection	Environmental Information Processing+++Cellular Processes+++Organismal Systems+++Human Diseases	Signal transduction+++Cell growth and death+++Environmental adaptation+++Nervous system+++Endocrine system+++Endocrine and metabolic disease+++Infectious disease: bacterial
XM_005274781.1	IL3RA	mRNA	04060///Cytokine-cytokine receptor interaction+++04151///PI3K-Akt signaling pathway+++04210///Apoptosis+++04630///Jak-STAT signaling pathway+++04640///Hematopoietic cell lineage+++05200///Pathways in cancer	Environmental Information Processing+++Cellular Processes+++Organismal Systems+++Human Diseases	Signaling molecules and interaction+++Signal transduction+++Cell growth and death+++Immune system+++Cancer: overview
XM_006710687.2	PIK3CD	mRNA	00562///Inositol phosphate metabolism+++01521///EGFR tyrosine kinase inhibitor resistance+++01522///Endocrine resistance+++01524///Platinum drug resistance+++04012///ErbB signaling pathway+++04014///Ras signaling pathway+++04015///Rap1 signaling pathway+++04024///cAMP signaling pathway+++04062///Chemokine signaling pathway+++04066///HIF-1 signaling pathway+++04068///FoxO signaling pathway+++04070…	Metabolism+++Human Diseases+++Environmental Information Processing+++Organismal Systems+++Cellular Processes	Carbohydrate metabolism+++Drug resistance: antineoplastic+++Signal transduction+++Immune system+++Transport and catabolism+++Cell growth and death+++Aging+++Development and regeneration+++Cellular community - eukaryotes+++Nervous system+++Sensory system+++Cell motility+++Endocrine system+++Endocrine and metabolic disease+++Excretory system+++Digestive system+++Infectious disease: bacterial+++Infe…
XM_006710689.2	PIK3CD	mRNA	00562///Inositol phosphate metabolism+++01521///EGFR tyrosine kinase inhibitor resistance+++01522///Endocrine resistance+++01524///Platinum drug resistance+++04012///ErbB signaling pathway+++04014///Ras signaling pathway+++04015///Rap1 signaling pathway+++04024///cAMP signaling pathway+++04062///Chemokine signaling pathway+++04066///HIF-1 signaling pathway+++04068///FoxO signaling pathway+++04070…	Metabolism+++Human Diseases+++Environmental Information Processing+++Organismal Systems+++Cellular Processes	Carbohydrate metabolism+++Drug resistance: antineoplastic+++Signal transduction+++Immune system+++Transport and catabolism+++Cell growth and death+++Aging+++Development and regeneration+++Cellular community - eukaryotes+++Nervous system+++Sensory system+++Cell motility+++Endocrine system+++Endocrine and metabolic disease+++Excretory system+++Digestive system+++Infectious disease: bacterial+++Infe…
XM_006711487.3	COP1	mRNA	04115///p53 signaling pathway+++04120///Ubiquitin mediated proteolysis	Cellular Processes+++Genetic Information Processing	Cell growth and death+++Folding, sorting and degradation
XM_006711628.4	GORAB	mRNA	04115///p53 signaling pathway	Cellular Processes	Cell growth and death
XM_006711767.4	LIN9	mRNA	04218///Cellular senescence	Cellular Processes	Cell growth and death
XM_006711925.1	ADCY3	mRNA	00230///Purine metabolism+++01522///Endocrine resistance+++04015///Rap1 signaling pathway+++04020///Calcium signaling pathway+++04022///cGMP-PKG signaling pathway+++04024///cAMP signaling pathway+++04062///Chemokine signaling pathway+++04072///Phospholipase D signaling pathway+++04114///Oocyte meiosis+++04211///Longevity regulating pathway+++04213///Longevity regulating pathway - multiple species…	Metabolism+++Human Diseases+++Environmental Information Processing+++Organismal Systems+++Cellular Processes	Nucleotide metabolism+++Drug resistance: antineoplastic+++Signal transduction+++Immune system+++Cell growth and death+++Aging+++Circulatory system+++Cellular community - eukaryotes+++Environmental adaptation+++Nervous system+++Sensory system+++Endocrine system+++Endocrine and metabolic disease+++Excretory system+++Digestive system+++Substance dependence+++Infectious disease: bacterial+++Infectiou…
XM_006712555.4	ORC2	mRNA	04110///Cell cycle	Cellular Processes	Cell growth and death
XM_006712790.4	CASP8	mRNA	01524///Platinum drug resistance+++04115///p53 signaling pathway+++04210///Apoptosis+++04214///Apoptosis - fly+++04215///Apoptosis - multiple species+++04217///Necroptosis+++04620///Toll-like receptor signaling pathway+++04621///NOD-like receptor signaling pathway+++04622///RIG-I-like receptor signaling pathway+++04624///Toll and Imd signaling pathway+++04625///C-type lectin receptor signaling pa…	Human Diseases+++Cellular Processes+++Organismal Systems+++Environmental Information Processing	Drug resistance: antineoplastic+++Cell growth and death+++Immune system+++Signal transduction+++Endocrine and metabolic disease+++Neurodegenerative disease+++Infectious disease: bacterial+++Infectious disease: parasitic+++Infectious disease: viral+++Cancer: overview+++Cardiovascular disease
XM_006712931.4	ATG7	mRNA	04136///Autophagy - other+++04140///Autophagy - animal+++04216///Ferroptosis	Cellular Processes	Transport and catabolism+++Cell growth and death
XM_006713188.3	SHISA5	mRNA	04115///p53 signaling pathway	Cellular Processes	Cell growth and death
XM_006713659.3	PIK3CB	mRNA	00562///Inositol phosphate metabolism+++01521///EGFR tyrosine kinase inhibitor resistance+++01522///Endocrine resistance+++01524///Platinum drug resistance+++04012///ErbB signaling pathway+++04014///Ras signaling pathway+++04015///Rap1 signaling pathway+++04024///cAMP signaling pathway+++04062///Chemokine signaling pathway+++04066///HIF-1 signaling pathway+++04068///FoxO signaling pathway+++04070…	Metabolism+++Human Diseases+++Environmental Information Processing+++Organismal Systems+++Cellular Processes	Carbohydrate metabolism+++Drug resistance: antineoplastic+++Signal transduction+++Immune system+++Transport and catabolism+++Cell growth and death+++Aging+++Development and regeneration+++Cellular community - eukaryotes+++Nervous system+++Sensory system+++Cell motility+++Endocrine system+++Endocrine and metabolic disease+++Excretory system+++Digestive system+++Infectious disease: bacterial+++Infe…
XM_006714081.3	LIN54	mRNA	04218///Cellular senescence	Cellular Processes	Cell growth and death
XM_006714330.3	CAMK2D	mRNA	04012///ErbB signaling pathway+++04020///Calcium signaling pathway+++04024///cAMP signaling pathway+++04066///HIF-1 signaling pathway+++04114///Oocyte meiosis+++04217///Necroptosis+++04261///Adrenergic signaling in cardiomyocytes+++04310///Wnt signaling pathway+++04360///Axon guidance+++04713///Circadian entrainment+++04720///Long-term potentiation+++04722///Neurotrophin signaling pathway+++04725…	Environmental Information Processing+++Cellular Processes+++Organismal Systems+++Human Diseases	Signal transduction+++Cell growth and death+++Circulatory system+++Development and regeneration+++Environmental adaptation+++Nervous system+++Sensory system+++Endocrine system+++Endocrine and metabolic disease+++Digestive system+++Substance dependence+++Infectious disease: bacterial+++Cancer: overview+++Cancer: specific types
XM_006715470.3	IFNGR1	mRNA	04060///Cytokine-cytokine receptor interaction+++04066///HIF-1 signaling pathway+++04217///Necroptosis+++04380///Osteoclast differentiation+++04630///Jak-STAT signaling pathway+++04650///Natural killer cell mediated cytotoxicity+++04658///Th1 and Th2 cell differentiation+++04659///Th17 cell differentiation+++05132///Salmonella infection+++05140///Leishmaniasis+++05142///Chagas disease (American t…	Environmental Information Processing+++Cellular Processes+++Organismal Systems+++Human Diseases	Signaling molecules and interaction+++Signal transduction+++Cell growth and death+++Development and regeneration+++Immune system+++Infectious disease: bacterial+++Infectious disease: parasitic+++Infectious disease: viral+++Cancer: overview+++Immune disease
XM_006715835.2	CDK6	mRNA	04110///Cell cycle+++04115///p53 signaling pathway+++04151///PI3K-Akt signaling pathway+++04218///Cellular senescence+++04934///Cushing syndrome+++05160///Hepatitis C+++05162///Measles+++05163///Human cytomegalovirus infection+++05164///Influenza A+++05165///Human papillomavirus infection+++05167///Kaposi sarcoma-associated herpesvirus infection+++05169///Epstein-Barr virus infection+++05200///Pa…	Cellular Processes+++Environmental Information Processing+++Human Diseases	Cell growth and death+++Signal transduction+++Endocrine and metabolic disease+++Infectious disease: viral+++Cancer: overview+++Cancer: specific types
XM_006716244.3	CTSB	mRNA	04140///Autophagy - animal+++04142///Lysosome+++04210///Apoptosis+++04612///Antigen processing and presentation+++04621///NOD-like receptor signaling pathway+++04924///Renin secretion	Cellular Processes+++Organismal Systems	Transport and catabolism+++Cell growth and death+++Immune system+++Endocrine system
XM_006716245.3	CTSB	mRNA	04140///Autophagy - animal+++04142///Lysosome+++04210///Apoptosis+++04612///Antigen processing and presentation+++04621///NOD-like receptor signaling pathway+++04924///Renin secretion	Cellular Processes+++Organismal Systems	Transport and catabolism+++Cell growth and death+++Immune system+++Endocrine system
XM_006716394.1	VDAC3	mRNA	04020///Calcium signaling pathway+++04022///cGMP-PKG signaling pathway+++04216///Ferroptosis+++04217///Necroptosis+++04218///Cellular senescence+++04621///NOD-like receptor signaling pathway+++04979///Cholesterol metabolism+++05012///Parkinson disease+++05016///Huntington disease+++05161///Hepatitis B+++05166///Human T-cell leukemia virus 1 infection+++05203///Viral carcinogenesis	Environmental Information Processing+++Cellular Processes+++Organismal Systems+++Human Diseases	Signal transduction+++Cell growth and death+++Immune system+++Digestive system+++Neurodegenerative disease+++Infectious disease: viral+++Cancer: overview
XM_006717998.1	CAMK2G	mRNA	04012///ErbB signaling pathway+++04020///Calcium signaling pathway+++04024///cAMP signaling pathway+++04066///HIF-1 signaling pathway+++04114///Oocyte meiosis+++04217///Necroptosis+++04261///Adrenergic signaling in cardiomyocytes+++04310///Wnt signaling pathway+++04360///Axon guidance+++04713///Circadian entrainment+++04720///Long-term potentiation+++04722///Neurotrophin signaling pathway+++04725…	Environmental Information Processing+++Cellular Processes+++Organismal Systems+++Human Diseases	Signal transduction+++Cell growth and death+++Circulatory system+++Development and regeneration+++Environmental adaptation+++Nervous system+++Sensory system+++Endocrine system+++Endocrine and metabolic disease+++Digestive system+++Substance dependence+++Infectious disease: bacterial+++Cancer: overview+++Cancer: specific types
XM_006719399.4	MDM2	mRNA	01522///Endocrine resistance+++01524///Platinum drug resistance+++04068///FoxO signaling pathway+++04110///Cell cycle+++04115///p53 signaling pathway+++04120///Ubiquitin mediated proteolysis+++04144///Endocytosis+++04151///PI3K-Akt signaling pathway+++04218///Cellular senescence+++04625///C-type lectin receptor signaling pathway+++04919///Thyroid hormone signaling pathway+++05131///Shigellosis+++…	Human Diseases+++Environmental Information Processing+++Cellular Processes+++Genetic Information Processing+++Organismal Systems	Drug resistance: antineoplastic+++Signal transduction+++Cell growth and death+++Folding, sorting and degradation+++Transport and catabolism+++Immune system+++Endocrine system+++Infectious disease: bacterial+++Infectious disease: viral+++Cancer: overview+++Cancer: specific types
XM_006719400.4	MDM2	mRNA	01522///Endocrine resistance+++01524///Platinum drug resistance+++04068///FoxO signaling pathway+++04110///Cell cycle+++04115///p53 signaling pathway+++04120///Ubiquitin mediated proteolysis+++04144///Endocytosis+++04151///PI3K-Akt signaling pathway+++04218///Cellular senescence+++04625///C-type lectin receptor signaling pathway+++04919///Thyroid hormone signaling pathway+++05131///Shigellosis+++…	Human Diseases+++Environmental Information Processing+++Cellular Processes+++Genetic Information Processing+++Organismal Systems	Drug resistance: antineoplastic+++Signal transduction+++Cell growth and death+++Folding, sorting and degradation+++Transport and catabolism+++Immune system+++Endocrine system+++Infectious disease: bacterial+++Infectious disease: viral+++Cancer: overview+++Cancer: specific types
XM_006719705.3	ESPL1	mRNA	04110///Cell cycle+++04114///Oocyte meiosis+++05166///Human T-cell leukemia virus 1 infection	Cellular Processes+++Human Diseases	Cell growth and death+++Infectious disease: viral
XM_006721246.2	SIAH1	mRNA	04013///MAPK signaling pathway - fly+++04115///p53 signaling pathway+++04120///Ubiquitin mediated proteolysis+++04310///Wnt signaling pathway	Environmental Information Processing+++Cellular Processes+++Genetic Information Processing	Signal transduction+++Cell growth and death+++Folding, sorting and degradation
XM_006722451.4	SMAD2	mRNA	04110///Cell cycle+++04144///Endocytosis+++04218///Cellular senescence+++04350///TGF-beta signaling pathway+++04371///Apelin signaling pathway+++04390///Hippo signaling pathway+++04550///Signaling pathways regulating pluripotency of stem cells+++04659///Th17 cell differentiation+++04926///Relaxin signaling pathway+++04933///AGE-RAGE signaling pathway in diabetic complications+++05142///Chagas dis…	Cellular Processes+++Environmental Information Processing+++Organismal Systems+++Human Diseases	Cell growth and death+++Transport and catabolism+++Signal transduction+++Cellular community - eukaryotes+++Immune system+++Endocrine system+++Endocrine and metabolic disease+++Infectious disease: parasitic+++Infectious disease: viral+++Cancer: overview+++Cancer: specific types+++Immune disease
XM_006723894.1	SPATA2	mRNA	04217///Necroptosis	Cellular Processes	Cell growth and death
XM_006724114.3	CHEK2	mRNA	04110///Cell cycle+++04115///p53 signaling pathway+++04218///Cellular senescence+++05166///Human T-cell leukemia virus 1 infection	Cellular Processes+++Human Diseases	Cell growth and death+++Infectious disease: viral
XM_006724727.1	STAG2	mRNA	04110///Cell cycle	Cellular Processes	Cell growth and death
XM_011509642.2	PLA2G4A	mRNA	00564///Glycerophospholipid metabolism+++00565///Ether lipid metabolism+++00590///Arachidonic acid metabolism+++00591///Linoleic acid metabolism+++00592///alpha-Linolenic acid metabolism+++04010///MAPK signaling pathway+++04014///Ras signaling pathway+++04072///Phospholipase D signaling pathway+++04217///Necroptosis+++04270///Vascular smooth muscle contraction+++04370///VEGF signaling pathway+++0…	Metabolism+++Environmental Information Processing+++Cellular Processes+++Organismal Systems+++Human Diseases	Lipid metabolism+++Signal transduction+++Cell growth and death+++Circulatory system+++Immune system+++Nervous system+++Sensory system+++Endocrine system+++Cancer: overview
XM_011509881.2	COP1	mRNA	04115///p53 signaling pathway+++04120///Ubiquitin mediated proteolysis	Cellular Processes+++Genetic Information Processing	Cell growth and death+++Folding, sorting and degradation
XM_011509960.3	TRAF5	mRNA	04064///NF-kappa B signaling pathway+++04217///Necroptosis+++04621///NOD-like receptor signaling pathway+++04657///IL-17 signaling pathway+++04668///TNF signaling pathway+++05131///Shigellosis+++05163///Human cytomegalovirus infection+++05168///Herpes simplex virus 1 infection+++05169///Epstein-Barr virus infection+++05170///Human immunodeficiency virus 1 infection+++05200///Pathways in cancer+++…	Environmental Information Processing+++Cellular Processes+++Organismal Systems+++Human Diseases	Signal transduction+++Cell growth and death+++Immune system+++Infectious disease: bacterial+++Infectious disease: viral+++Cancer: overview+++Cancer: specific types
XM_011510149.2	GORAB	mRNA	04115///p53 signaling pathway	Cellular Processes	Cell growth and death
XM_011510150.3	GORAB	mRNA	04115///p53 signaling pathway	Cellular Processes	Cell growth and death
XM_011510151.1	GORAB	mRNA	04115///p53 signaling pathway	Cellular Processes	Cell growth and death
XM_011511253.3	ORC2	mRNA	04110///Cell cycle	Cellular Processes	Cell growth and death
XM_011511403.1	STEAP3	mRNA	04115///p53 signaling pathway+++04216///Ferroptosis	Cellular Processes	Cell growth and death
XM_011512329.2	STAG1	mRNA	04110///Cell cycle	Cellular Processes	Cell growth and death
XM_011512360.3	ADCY5	mRNA	00230///Purine metabolism+++01522///Endocrine resistance+++04015///Rap1 signaling pathway+++04022///cGMP-PKG signaling pathway+++04024///cAMP signaling pathway+++04062///Chemokine signaling pathway+++04072///Phospholipase D signaling pathway+++04114///Oocyte meiosis+++04211///Longevity regulating pathway+++04213///Longevity regulating pathway - multiple species+++04261///Adrenergic signaling in c…	Metabolism+++Human Diseases+++Environmental Information Processing+++Organismal Systems+++Cellular Processes	Nucleotide metabolism+++Drug resistance: antineoplastic+++Signal transduction+++Immune system+++Cell growth and death+++Aging+++Circulatory system+++Cellular community - eukaryotes+++Environmental adaptation+++Nervous system+++Sensory system+++Endocrine system+++Endocrine and metabolic disease+++Digestive system+++Neurodegenerative disease+++Substance dependence+++Infectious disease: viral+++Canc…
XM_011512894.2	PIK3CA	mRNA	00562///Inositol phosphate metabolism+++01521///EGFR tyrosine kinase inhibitor resistance+++01522///Endocrine resistance+++01524///Platinum drug resistance+++04012///ErbB signaling pathway+++04014///Ras signaling pathway+++04015///Rap1 signaling pathway+++04024///cAMP signaling pathway+++04062///Chemokine signaling pathway+++04066///HIF-1 signaling pathway+++04068///FoxO signaling pathway+++04070…	Metabolism+++Human Diseases+++Environmental Information Processing+++Organismal Systems+++Cellular Processes	Carbohydrate metabolism+++Drug resistance: antineoplastic+++Signal transduction+++Immune system+++Transport and catabolism+++Cell growth and death+++Aging+++Development and regeneration+++Cellular community - eukaryotes+++Nervous system+++Sensory system+++Cell motility+++Endocrine system+++Endocrine and metabolic disease+++Excretory system+++Digestive system+++Infectious disease: bacterial+++Infe…
XM_011512924.1	ATR	mRNA	03460///Fanconi anemia pathway+++04110///Cell cycle+++04115///p53 signaling pathway+++04214///Apoptosis - fly+++04218///Cellular senescence+++05165///Human papillomavirus infection+++05166///Human T-cell leukemia virus 1 infection+++05170///Human immunodeficiency virus 1 infection	Genetic Information Processing+++Cellular Processes+++Human Diseases	Replication and repair+++Cell growth and death+++Infectious disease: viral
XM_011512925.1	ATR	mRNA	03460///Fanconi anemia pathway+++04110///Cell cycle+++04115///p53 signaling pathway+++04214///Apoptosis - fly+++04218///Cellular senescence+++05165///Human papillomavirus infection+++05166///Human T-cell leukemia virus 1 infection+++05170///Human immunodeficiency virus 1 infection	Genetic Information Processing+++Cellular Processes+++Human Diseases	Replication and repair+++Cell growth and death+++Infectious disease: viral
XM_011513101.3	TFDP2	mRNA	04110///Cell cycle	Cellular Processes	Cell growth and death
XM_011513108.3	TFDP2	mRNA	04110///Cell cycle	Cellular Processes	Cell growth and death
XM_011513838.1	ANAPC4	mRNA	04110///Cell cycle+++04114///Oocyte meiosis+++04120///Ubiquitin mediated proteolysis+++04914///Progesterone-mediated oocyte maturation+++05166///Human T-cell leukemia virus 1 infection	Cellular Processes+++Genetic Information Processing+++Organismal Systems+++Human Diseases	Cell growth and death+++Folding, sorting and degradation+++Endocrine system+++Infectious disease: viral
XM_011514324.3	E2F3	mRNA	01522///Endocrine resistance+++04110///Cell cycle+++04218///Cellular senescence+++04934///Cushing syndrome+++05160///Hepatitis C+++05161///Hepatitis B+++05163///Human cytomegalovirus infection+++05166///Human T-cell leukemia virus 1 infection+++05167///Kaposi sarcoma-associated herpesvirus infection+++05169///Epstein-Barr virus infection+++05200///Pathways in cancer+++05206///MicroRNAs in cancer+…	Human Diseases+++Cellular Processes	Drug resistance: antineoplastic+++Cell growth and death+++Endocrine and metabolic disease+++Infectious disease: viral+++Cancer: overview+++Cancer: specific types
XM_011514780.1	BAK1	mRNA	01524///Platinum drug resistance+++04141///Protein processing in endoplasmic reticulum+++04210///Apoptosis+++04215///Apoptosis - multiple species+++05130///Pathogenic Escherichia coli infection+++05160///Hepatitis C+++05162///Measles+++05163///Human cytomegalovirus infection+++05164///Influenza A+++05165///Human papillomavirus infection+++05167///Kaposi sarcoma-associated herpesvirus infection+++…	Human Diseases+++Genetic Information Processing+++Cellular Processes	Drug resistance: antineoplastic+++Folding, sorting and degradation+++Cell growth and death+++Infectious disease: bacterial+++Infectious disease: viral+++Cancer: overview+++Cancer: specific types
XM_011515390.2	IL6	mRNA	01521///EGFR tyrosine kinase inhibitor resistance+++01523///Antifolate resistance+++04060///Cytokine-cytokine receptor interaction+++04061///Viral protein interaction with cytokine and cytokine receptor+++04066///HIF-1 signaling pathway+++04068///FoxO signaling pathway+++04151///PI3K-Akt signaling pathway+++04218///Cellular senescence+++04620///Toll-like receptor signaling pathway+++04621///NOD-l…	Human Diseases+++Environmental Information Processing+++Cellular Processes+++Organismal Systems	Drug resistance: antineoplastic+++Signaling molecules and interaction+++Signal transduction+++Cell growth and death+++Immune system+++Endocrine and metabolic disease+++Neurodegenerative disease+++Infectious disease: bacterial+++Infectious disease: parasitic+++Infectious disease: viral+++Cancer: overview+++Immune disease+++Cardiovascular disease
XM_011516078.3	HIPK2	mRNA	04218///Cellular senescence	Cellular Processes	Cell growth and death
XM_011516081.2	HIPK2	mRNA	04218///Cellular senescence	Cellular Processes	Cell growth and death
XM_011516989.3	FBXO43	mRNA	04114///Oocyte meiosis	Cellular Processes	Cell growth and death
XM_011517366.2	CCNE2	mRNA	04110///Cell cycle+++04114///Oocyte meiosis+++04115///p53 signaling pathway+++04151///PI3K-Akt signaling pathway+++04218///Cellular senescence+++04391///Hippo signaling pathway - fly+++04934///Cushing syndrome+++05161///Hepatitis B+++05162///Measles+++05165///Human papillomavirus infection+++05166///Human T-cell leukemia virus 1 infection+++05169///Epstein-Barr virus infection+++05200///Pathways …	Cellular Processes+++Environmental Information Processing+++Human Diseases	Cell growth and death+++Signal transduction+++Endocrine and metabolic disease+++Infectious disease: viral+++Cancer: overview+++Cancer: specific types
XM_011518267.2	DAB2IP	mRNA	04210///Apoptosis+++04668///TNF signaling pathway	Cellular Processes+++Environmental Information Processing	Cell growth and death+++Signal transduction
XM_011518270.2	DAB2IP	mRNA	04210///Apoptosis+++04668///TNF signaling pathway	Cellular Processes+++Environmental Information Processing	Cell growth and death+++Signal transduction
XM_011518948.2	TGFBR1	mRNA	04010///MAPK signaling pathway+++04060///Cytokine-cytokine receptor interaction+++04068///FoxO signaling pathway+++04144///Endocytosis+++04218///Cellular senescence+++04350///TGF-beta signaling pathway+++04371///Apelin signaling pathway+++04380///Osteoclast differentiation+++04390///Hippo signaling pathway+++04520///Adherens junction+++04659///Th17 cell differentiation+++04926///Relaxin signaling…	Environmental Information Processing+++Cellular Processes+++Organismal Systems+++Human Diseases	Signal transduction+++Signaling molecules and interaction+++Transport and catabolism+++Cell growth and death+++Development and regeneration+++Cellular community - eukaryotes+++Immune system+++Endocrine system+++Endocrine and metabolic disease+++Infectious disease: parasitic+++Infectious disease: viral+++Cancer: overview+++Cancer: specific types
XM_011520212.2	PIDD1	mRNA	04064///NF-kappa B signaling pathway+++04115///p53 signaling pathway+++04210///Apoptosis	Environmental Information Processing+++Cellular Processes	Signal transduction+++Cell growth and death
XM_011520304.2	SMPD1	mRNA	00600///Sphingolipid metabolism+++04071///Sphingolipid signaling pathway+++04142///Lysosome+++04217///Necroptosis	Metabolism+++Environmental Information Processing+++Cellular Processes	Lipid metabolism+++Signal transduction+++Transport and catabolism+++Cell growth and death
XM_011521517.2	IGF1R	mRNA	01521///EGFR tyrosine kinase inhibitor resistance+++01522///Endocrine resistance+++04010///MAPK signaling pathway+++04014///Ras signaling pathway+++04015///Rap1 signaling pathway+++04066///HIF-1 signaling pathway+++04068///FoxO signaling pathway+++04114///Oocyte meiosis+++04140///Autophagy - animal+++04144///Endocytosis+++04150///mTOR signaling pathway+++04151///PI3K-Akt signaling pathway+++04152…	Human Diseases+++Environmental Information Processing+++Cellular Processes+++Organismal Systems	Drug resistance: antineoplastic+++Signal transduction+++Cell growth and death+++Transport and catabolism+++Aging+++Cellular community - eukaryotes+++Nervous system+++Endocrine system+++Cancer: overview+++Cancer: specific types
XM_011521560.1	SMAD3	mRNA	04068///FoxO signaling pathway+++04110///Cell cycle+++04144///Endocytosis+++04218///Cellular senescence+++04350///TGF-beta signaling pathway+++04371///Apelin signaling pathway+++04390///Hippo signaling pathway+++04520///Adherens junction+++04550///Signaling pathways regulating pluripotency of stem cells+++04659///Th17 cell differentiation+++04933///AGE-RAGE signaling pathway in diabetic complicat…	Environmental Information Processing+++Cellular Processes+++Organismal Systems+++Human Diseases	Signal transduction+++Cell growth and death+++Transport and catabolism+++Cellular community - eukaryotes+++Immune system+++Endocrine and metabolic disease+++Infectious disease: viral+++Cancer: overview+++Cancer: specific types+++Immune disease
XM_011521783.3	MAP2K1	mRNA	01521///EGFR tyrosine kinase inhibitor resistance+++01522///Endocrine resistance+++04010///MAPK signaling pathway+++04012///ErbB signaling pathway+++04013///MAPK signaling pathway - fly+++04014///Ras signaling pathway+++04015///Rap1 signaling pathway+++04022///cGMP-PKG signaling pathway+++04024///cAMP signaling pathway+++04062///Chemokine signaling pathway+++04066///HIF-1 signaling pathway+++0406…	Human Diseases+++Environmental Information Processing+++Organismal Systems+++Cellular Processes	Drug resistance: antineoplastic+++Signal transduction+++Immune system+++Cell growth and death+++Transport and catabolism+++Circulatory system+++Development and regeneration+++Cellular community - eukaryotes+++Nervous system+++Cell motility+++Endocrine system+++Endocrine and metabolic disease+++Neurodegenerative disease+++Substance dependence+++Infectious disease: bacterial+++Infectious disease: v…
XM_011522381.2	CREBBP	mRNA	04024///cAMP signaling pathway+++04066///HIF-1 signaling pathway+++04068///FoxO signaling pathway+++04110///Cell cycle+++04310///Wnt signaling pathway+++04330///Notch signaling pathway+++04350///TGF-beta signaling pathway+++04520///Adherens junction+++04630///Jak-STAT signaling pathway+++04720///Long-term potentiation+++04916///Melanogenesis+++04919///Thyroid hormone signaling pathway+++04922///G…	Environmental Information Processing+++Cellular Processes+++Organismal Systems+++Human Diseases	Signal transduction+++Cell growth and death+++Cellular community - eukaryotes+++Nervous system+++Endocrine system+++Neurodegenerative disease+++Infectious disease: bacterial+++Infectious disease: viral+++Cancer: overview+++Cancer: specific types
XM_011522521.3	PDPK1	mRNA	01524///Platinum drug resistance+++03320///PPAR signaling pathway+++04068///FoxO signaling pathway+++04071///Sphingolipid signaling pathway+++04140///Autophagy - animal+++04150///mTOR signaling pathway+++04151///PI3K-Akt signaling pathway+++04152///AMPK signaling pathway+++04210///Apoptosis+++04510///Focal adhesion+++04660///T cell receptor signaling pathway+++04664///Fc epsilon RI signaling path…	Human Diseases+++Organismal Systems+++Environmental Information Processing+++Cellular Processes	Drug resistance: antineoplastic+++Endocrine system+++Signal transduction+++Transport and catabolism+++Cell growth and death+++Cellular community - eukaryotes+++Immune system+++Nervous system+++Endocrine and metabolic disease+++Excretory system+++Infectious disease: parasitic+++Cancer: overview+++Cancer: specific types
XM_011522523.3	PDPK1	mRNA	01524///Platinum drug resistance+++03320///PPAR signaling pathway+++04068///FoxO signaling pathway+++04071///Sphingolipid signaling pathway+++04140///Autophagy - animal+++04150///mTOR signaling pathway+++04151///PI3K-Akt signaling pathway+++04152///AMPK signaling pathway+++04210///Apoptosis+++04510///Focal adhesion+++04660///T cell receptor signaling pathway+++04664///Fc epsilon RI signaling path…	Human Diseases+++Organismal Systems+++Environmental Information Processing+++Cellular Processes	Drug resistance: antineoplastic+++Endocrine system+++Signal transduction+++Transport and catabolism+++Cell growth and death+++Cellular community - eukaryotes+++Immune system+++Nervous system+++Endocrine and metabolic disease+++Excretory system+++Infectious disease: parasitic+++Cancer: overview+++Cancer: specific types
XM_011522639.2	TSC2	mRNA	04072///Phospholipase D signaling pathway+++04115///p53 signaling pathway+++04140///Autophagy - animal+++04150///mTOR signaling pathway+++04151///PI3K-Akt signaling pathway+++04152///AMPK signaling pathway+++04211///Longevity regulating pathway+++04218///Cellular senescence+++04714///Thermogenesis+++04910///Insulin signaling pathway+++04919///Thyroid hormone signaling pathway+++05163///Human cyto…	Environmental Information Processing+++Cellular Processes+++Organismal Systems+++Human Diseases	Signal transduction+++Cell growth and death+++Transport and catabolism+++Aging+++Environmental adaptation+++Endocrine system+++Infectious disease: viral+++Cancer: overview
XM_011522734.3	PKMYT1	mRNA	04110///Cell cycle+++04114///Oocyte meiosis+++04914///Progesterone-mediated oocyte maturation	Cellular Processes+++Organismal Systems	Cell growth and death+++Endocrine system
XM_011522838.2	ADCY7	mRNA	00230///Purine metabolism+++01522///Endocrine resistance+++04015///Rap1 signaling pathway+++04020///Calcium signaling pathway+++04022///cGMP-PKG signaling pathway+++04024///cAMP signaling pathway+++04062///Chemokine signaling pathway+++04072///Phospholipase D signaling pathway+++04114///Oocyte meiosis+++04211///Longevity regulating pathway+++04213///Longevity regulating pathway - multiple species…	Metabolism+++Human Diseases+++Environmental Information Processing+++Organismal Systems+++Cellular Processes	Nucleotide metabolism+++Drug resistance: antineoplastic+++Signal transduction+++Immune system+++Cell growth and death+++Aging+++Circulatory system+++Cellular community - eukaryotes+++Environmental adaptation+++Nervous system+++Sensory system+++Endocrine system+++Endocrine and metabolic disease+++Digestive system+++Substance dependence+++Infectious disease: viral+++Cancer: overview+++Cardiovascula…
XM_011522907.2	CYLD	mRNA	04013///MAPK signaling pathway - fly+++04064///NF-kappa B signaling pathway+++04217///Necroptosis+++04380///Osteoclast differentiation+++04622///RIG-I-like receptor signaling pathway+++04625///C-type lectin receptor signaling pathway	Environmental Information Processing+++Cellular Processes+++Organismal Systems	Signal transduction+++Cell growth and death+++Development and regeneration+++Immune system
XM_011523958.2	MAP2K3	mRNA	04010///MAPK signaling pathway+++04013///MAPK signaling pathway - fly+++04015///Rap1 signaling pathway+++04218///Cellular senescence+++04620///Toll-like receptor signaling pathway+++04624///Toll and Imd signaling pathway+++04664///Fc epsilon RI signaling pathway+++04668///TNF signaling pathway+++04714///Thermogenesis+++04750///Inflammatory mediator regulation of TRP channels+++04912///GnRH signal…	Environmental Information Processing+++Cellular Processes+++Organismal Systems+++Human Diseases	Signal transduction+++Cell growth and death+++Immune system+++Environmental adaptation+++Sensory system+++Endocrine system+++Neurodegenerative disease+++Infectious disease: bacterial+++Infectious disease: parasitic+++Infectious disease: viral+++Cancer: overview
XM_011524973.2	RHOT1	mRNA	04137///Mitophagy - animal+++04214///Apoptosis - fly	Cellular Processes	Transport and catabolism+++Cell growth and death
XM_011524976.2	RHOT1	mRNA	04137///Mitophagy - animal+++04214///Apoptosis - fly	Cellular Processes	Transport and catabolism+++Cell growth and death
XM_011525421.2	BECN1	mRNA	04136///Autophagy - other+++04137///Mitophagy - animal+++04140///Autophagy - animal+++04215///Apoptosis - multiple species+++04371///Apelin signaling pathway+++05131///Shigellosis+++05167///Kaposi sarcoma-associated herpesvirus infection	Cellular Processes+++Environmental Information Processing+++Human Diseases	Transport and catabolism+++Cell growth and death+++Signal transduction+++Infectious disease: bacterial+++Infectious disease: viral
XM_011525507.2	TRAF4	mRNA	04214///Apoptosis - fly+++04657///IL-17 signaling pathway+++05200///Pathways in cancer+++05222///Small cell lung cancer	Cellular Processes+++Organismal Systems+++Human Diseases	Cell growth and death+++Immune system+++Cancer: overview+++Cancer: specific types
XM_011525546.3	CDC27	mRNA	04110///Cell cycle+++04114///Oocyte meiosis+++04120///Ubiquitin mediated proteolysis+++04914///Progesterone-mediated oocyte maturation+++05166///Human T-cell leukemia virus 1 infection	Cellular Processes+++Genetic Information Processing+++Organismal Systems+++Human Diseases	Cell growth and death+++Folding, sorting and degradation+++Endocrine system+++Infectious disease: viral
XM_011525984.2	SMAD2	mRNA	04110///Cell cycle+++04144///Endocytosis+++04218///Cellular senescence+++04350///TGF-beta signaling pathway+++04371///Apelin signaling pathway+++04390///Hippo signaling pathway+++04550///Signaling pathways regulating pluripotency of stem cells+++04659///Th17 cell differentiation+++04926///Relaxin signaling pathway+++04933///AGE-RAGE signaling pathway in diabetic complications+++05142///Chagas dis…	Cellular Processes+++Environmental Information Processing+++Organismal Systems+++Human Diseases	Cell growth and death+++Transport and catabolism+++Signal transduction+++Cellular community - eukaryotes+++Immune system+++Endocrine system+++Endocrine and metabolic disease+++Infectious disease: parasitic+++Infectious disease: viral+++Cancer: overview+++Cancer: specific types+++Immune disease
XM_011525985.3	SMAD2	mRNA	04110///Cell cycle+++04144///Endocytosis+++04218///Cellular senescence+++04350///TGF-beta signaling pathway+++04371///Apelin signaling pathway+++04390///Hippo signaling pathway+++04550///Signaling pathways regulating pluripotency of stem cells+++04659///Th17 cell differentiation+++04926///Relaxin signaling pathway+++04933///AGE-RAGE signaling pathway in diabetic complications+++05142///Chagas dis…	Cellular Processes+++Environmental Information Processing+++Organismal Systems+++Human Diseases	Cell growth and death+++Transport and catabolism+++Signal transduction+++Cellular community - eukaryotes+++Immune system+++Endocrine system+++Endocrine and metabolic disease+++Infectious disease: parasitic+++Infectious disease: viral+++Cancer: overview+++Cancer: specific types+++Immune disease
XM_011526614.1	AKT2	mRNA	01521///EGFR tyrosine kinase inhibitor resistance+++01522///Endocrine resistance+++01524///Platinum drug resistance+++04010///MAPK signaling pathway+++04012///ErbB signaling pathway+++04014///Ras signaling pathway+++04015///Rap1 signaling pathway+++04022///cGMP-PKG signaling pathway+++04024///cAMP signaling pathway+++04062///Chemokine signaling pathway+++04066///HIF-1 signaling pathway+++04068///…	Human Diseases+++Environmental Information Processing+++Organismal Systems+++Cellular Processes	Drug resistance: antineoplastic+++Signal transduction+++Immune system+++Transport and catabolism+++Cell growth and death+++Aging+++Circulatory system+++Development and regeneration+++Cellular community - eukaryotes+++Nervous system+++Endocrine system+++Endocrine and metabolic disease+++Digestive system+++Infectious disease: bacterial+++Infectious disease: parasitic+++Infectious disease: viral+++C…
XM_011526619.1	AKT2	mRNA	01521///EGFR tyrosine kinase inhibitor resistance+++01522///Endocrine resistance+++01524///Platinum drug resistance+++04010///MAPK signaling pathway+++04012///ErbB signaling pathway+++04014///Ras signaling pathway+++04015///Rap1 signaling pathway+++04022///cGMP-PKG signaling pathway+++04024///cAMP signaling pathway+++04062///Chemokine signaling pathway+++04066///HIF-1 signaling pathway+++04068///…	Human Diseases+++Environmental Information Processing+++Organismal Systems+++Cellular Processes	Drug resistance: antineoplastic+++Signal transduction+++Immune system+++Transport and catabolism+++Cell growth and death+++Aging+++Circulatory system+++Development and regeneration+++Cellular community - eukaryotes+++Nervous system+++Endocrine system+++Endocrine and metabolic disease+++Digestive system+++Infectious disease: bacterial+++Infectious disease: parasitic+++Infectious disease: viral+++C…
XM_011526622.2	AKT2	mRNA	01521///EGFR tyrosine kinase inhibitor resistance+++01522///Endocrine resistance+++01524///Platinum drug resistance+++04010///MAPK signaling pathway+++04012///ErbB signaling pathway+++04014///Ras signaling pathway+++04015///Rap1 signaling pathway+++04022///cGMP-PKG signaling pathway+++04024///cAMP signaling pathway+++04062///Chemokine signaling pathway+++04066///HIF-1 signaling pathway+++04068///…	Human Diseases+++Environmental Information Processing+++Organismal Systems+++Cellular Processes	Drug resistance: antineoplastic+++Signal transduction+++Immune system+++Transport and catabolism+++Cell growth and death+++Aging+++Circulatory system+++Development and regeneration+++Cellular community - eukaryotes+++Nervous system+++Endocrine system+++Endocrine and metabolic disease+++Digestive system+++Infectious disease: bacterial+++Infectious disease: parasitic+++Infectious disease: viral+++C…
XM_011527440.2	CCNE1	mRNA	04110///Cell cycle+++04114///Oocyte meiosis+++04115///p53 signaling pathway+++04151///PI3K-Akt signaling pathway+++04218///Cellular senescence+++04391///Hippo signaling pathway - fly+++04934///Cushing syndrome+++05161///Hepatitis B+++05162///Measles+++05165///Human papillomavirus infection+++05166///Human T-cell leukemia virus 1 infection+++05169///Epstein-Barr virus infection+++05200///Pathways …	Cellular Processes+++Environmental Information Processing+++Human Diseases	Cell growth and death+++Signal transduction+++Endocrine and metabolic disease+++Infectious disease: viral+++Cancer: overview+++Cancer: specific types
XM_011528246.3	TYK2	mRNA	04217///Necroptosis+++04380///Osteoclast differentiation+++04621///NOD-like receptor signaling pathway+++04630///Jak-STAT signaling pathway+++04658///Th1 and Th2 cell differentiation+++04659///Th17 cell differentiation+++05145///Toxoplasmosis+++05160///Hepatitis C+++05161///Hepatitis B+++05162///Measles+++05164///Influenza A+++05165///Human papillomavirus infection+++05167///Kaposi sarcoma-associ…	Cellular Processes+++Organismal Systems+++Environmental Information Processing+++Human Diseases	Cell growth and death+++Development and regeneration+++Immune system+++Signal transduction+++Infectious disease: parasitic+++Infectious disease: viral
XM_011528251.1	TYK2	mRNA	04217///Necroptosis+++04380///Osteoclast differentiation+++04621///NOD-like receptor signaling pathway+++04630///Jak-STAT signaling pathway+++04658///Th1 and Th2 cell differentiation+++04659///Th17 cell differentiation+++05145///Toxoplasmosis+++05160///Hepatitis C+++05161///Hepatitis B+++05162///Measles+++05164///Influenza A+++05165///Human papillomavirus infection+++05167///Kaposi sarcoma-associ…	Cellular Processes+++Organismal Systems+++Environmental Information Processing+++Human Diseases	Cell growth and death+++Development and regeneration+++Immune system+++Signal transduction+++Infectious disease: parasitic+++Infectious disease: viral
XM_011528824.2	NFATC2	mRNA	04022///cGMP-PKG signaling pathway+++04218///Cellular senescence+++04310///Wnt signaling pathway+++04360///Axon guidance+++04370///VEGF signaling pathway+++04380///Osteoclast differentiation+++04625///C-type lectin receptor signaling pathway+++04650///Natural killer cell mediated cytotoxicity+++04658///Th1 and Th2 cell differentiation+++04659///Th17 cell differentiation+++04660///T cell receptor …	Environmental Information Processing+++Cellular Processes+++Organismal Systems+++Human Diseases	Signal transduction+++Cell growth and death+++Development and regeneration+++Immune system+++Endocrine system+++Infectious disease: bacterial+++Infectious disease: viral+++Cancer: overview
XM_011528826.2	NFATC2	mRNA	04022///cGMP-PKG signaling pathway+++04218///Cellular senescence+++04310///Wnt signaling pathway+++04360///Axon guidance+++04370///VEGF signaling pathway+++04380///Osteoclast differentiation+++04625///C-type lectin receptor signaling pathway+++04650///Natural killer cell mediated cytotoxicity+++04658///Th1 and Th2 cell differentiation+++04659///Th17 cell differentiation+++04660///T cell receptor …	Environmental Information Processing+++Cellular Processes+++Organismal Systems+++Human Diseases	Signal transduction+++Cell growth and death+++Development and regeneration+++Immune system+++Endocrine system+++Infectious disease: bacterial+++Infectious disease: viral+++Cancer: overview
XM_011529553.1	IFNGR2	mRNA	04060///Cytokine-cytokine receptor interaction+++04066///HIF-1 signaling pathway+++04217///Necroptosis+++04380///Osteoclast differentiation+++04630///Jak-STAT signaling pathway+++04650///Natural killer cell mediated cytotoxicity+++04658///Th1 and Th2 cell differentiation+++04659///Th17 cell differentiation+++05132///Salmonella infection+++05140///Leishmaniasis+++05142///Chagas disease (American t…	Environmental Information Processing+++Cellular Processes+++Organismal Systems+++Human Diseases	Signaling molecules and interaction+++Signal transduction+++Cell growth and death+++Development and regeneration+++Immune system+++Infectious disease: bacterial+++Infectious disease: parasitic+++Infectious disease: viral+++Cancer: overview+++Immune disease
XM_011529841.1	CHEK2	mRNA	04110///Cell cycle+++04115///p53 signaling pathway+++04218///Cellular senescence+++05166///Human T-cell leukemia virus 1 infection	Cellular Processes+++Human Diseases	Cell growth and death+++Infectious disease: viral
XM_011530416.1	CDC45	mRNA	04110///Cell cycle	Cellular Processes	Cell growth and death
XM_011530888.2	ACSL4	mRNA	00061///Fatty acid biosynthesis+++00071///Fatty acid degradation+++01212///Fatty acid metabolism+++03320///PPAR signaling pathway+++04146///Peroxisome+++04216///Ferroptosis+++04714///Thermogenesis+++04920///Adipocytokine signaling pathway	Metabolism+++Organismal Systems+++Cellular Processes	Lipid metabolism+++Global and overview maps+++Endocrine system+++Transport and catabolism+++Cell growth and death+++Environmental adaptation
XM_011531307.3	ELF4	mRNA	04214///Apoptosis - fly	Cellular Processes	Cell growth and death
XM_011531524.3	ANAPC10	mRNA	04110///Cell cycle+++04114///Oocyte meiosis+++04120///Ubiquitin mediated proteolysis+++04914///Progesterone-mediated oocyte maturation+++05166///Human T-cell leukemia virus 1 infection	Cellular Processes+++Genetic Information Processing+++Organismal Systems+++Human Diseases	Cell growth and death+++Folding, sorting and degradation+++Endocrine system+++Infectious disease: viral
XM_011532006.2	NFKB1	mRNA	01523///Antifolate resistance+++04010///MAPK signaling pathway+++04014///Ras signaling pathway+++04024///cAMP signaling pathway+++04062///Chemokine signaling pathway+++04064///NF-kappa B signaling pathway+++04066///HIF-1 signaling pathway+++04071///Sphingolipid signaling pathway+++04151///PI3K-Akt signaling pathway+++04210///Apoptosis+++04211///Longevity regulating pathway+++04218///Cellular sene…	Human Diseases+++Environmental Information Processing+++Organismal Systems+++Cellular Processes	Drug resistance: antineoplastic+++Signal transduction+++Immune system+++Cell growth and death+++Aging+++Development and regeneration+++Nervous system+++Endocrine system+++Endocrine and metabolic disease+++Substance dependence+++Infectious disease: bacterial+++Infectious disease: parasitic+++Infectious disease: viral+++Cancer: overview+++Cancer: specific types+++Immune disease+++Cardiovascular dis…
XM_011532291.2	CAMK2D	mRNA	04012///ErbB signaling pathway+++04020///Calcium signaling pathway+++04024///cAMP signaling pathway+++04066///HIF-1 signaling pathway+++04114///Oocyte meiosis+++04217///Necroptosis+++04261///Adrenergic signaling in cardiomyocytes+++04310///Wnt signaling pathway+++04360///Axon guidance+++04713///Circadian entrainment+++04720///Long-term potentiation+++04722///Neurotrophin signaling pathway+++04725…	Environmental Information Processing+++Cellular Processes+++Organismal Systems+++Human Diseases	Signal transduction+++Cell growth and death+++Circulatory system+++Development and regeneration+++Environmental adaptation+++Nervous system+++Sensory system+++Endocrine system+++Endocrine and metabolic disease+++Digestive system+++Substance dependence+++Infectious disease: bacterial+++Cancer: overview+++Cancer: specific types
XM_011532295.2	CAMK2D	mRNA	04012///ErbB signaling pathway+++04020///Calcium signaling pathway+++04024///cAMP signaling pathway+++04066///HIF-1 signaling pathway+++04114///Oocyte meiosis+++04217///Necroptosis+++04261///Adrenergic signaling in cardiomyocytes+++04310///Wnt signaling pathway+++04360///Axon guidance+++04713///Circadian entrainment+++04720///Long-term potentiation+++04722///Neurotrophin signaling pathway+++04725…	Environmental Information Processing+++Cellular Processes+++Organismal Systems+++Human Diseases	Signal transduction+++Cell growth and death+++Circulatory system+++Development and regeneration+++Environmental adaptation+++Nervous system+++Sensory system+++Endocrine system+++Endocrine and metabolic disease+++Digestive system+++Substance dependence+++Infectious disease: bacterial+++Cancer: overview+++Cancer: specific types
XM_011532494.1	ADCY3	mRNA	00230///Purine metabolism+++01522///Endocrine resistance+++04015///Rap1 signaling pathway+++04020///Calcium signaling pathway+++04022///cGMP-PKG signaling pathway+++04024///cAMP signaling pathway+++04062///Chemokine signaling pathway+++04072///Phospholipase D signaling pathway+++04114///Oocyte meiosis+++04211///Longevity regulating pathway+++04213///Longevity regulating pathway - multiple species…	Metabolism+++Human Diseases+++Environmental Information Processing+++Organismal Systems+++Cellular Processes	Nucleotide metabolism+++Drug resistance: antineoplastic+++Signal transduction+++Immune system+++Cell growth and death+++Aging+++Circulatory system+++Cellular community - eukaryotes+++Environmental adaptation+++Nervous system+++Sensory system+++Endocrine system+++Endocrine and metabolic disease+++Excretory system+++Digestive system+++Substance dependence+++Infectious disease: bacterial+++Infectiou…
XM_011532987.2	EIF2AK2	mRNA	04141///Protein processing in endoplasmic reticulum+++04217///Necroptosis+++05160///Hepatitis C+++05162///Measles+++05164///Influenza A+++05165///Human papillomavirus infection+++05167///Kaposi sarcoma-associated herpesvirus infection+++05168///Herpes simplex virus 1 infection+++05169///Epstein-Barr virus infection+++05203///Viral carcinogenesis	Genetic Information Processing+++Cellular Processes+++Human Diseases	Folding, sorting and degradation+++Cell growth and death+++Infectious disease: viral+++Cancer: overview
XM_011533279.2	ATG7	mRNA	04136///Autophagy - other+++04140///Autophagy - animal+++04216///Ferroptosis	Cellular Processes	Transport and catabolism+++Cell growth and death
XM_011533375.2	SGO1	mRNA	04114///Oocyte meiosis	Cellular Processes	Cell growth and death
XM_011533376.2	SGO1	mRNA	04114///Oocyte meiosis	Cellular Processes	Cell growth and death
XM_011533377.2	SGO1	mRNA	04114///Oocyte meiosis	Cellular Processes	Cell growth and death
XM_011533681.1	ITPR1	mRNA	04020///Calcium signaling pathway+++04022///cGMP-PKG signaling pathway+++04070///Phosphatidylinositol signaling system+++04114///Oocyte meiosis+++04140///Autophagy - animal+++04210///Apoptosis+++04218///Cellular senescence+++04270///Vascular smooth muscle contraction+++04371///Apelin signaling pathway+++04540///Gap junction+++04611///Platelet activation+++04621///NOD-like receptor signaling pathw…	Environmental Information Processing+++Cellular Processes+++Organismal Systems+++Human Diseases	Signal transduction+++Cell growth and death+++Transport and catabolism+++Circulatory system+++Cellular community - eukaryotes+++Immune system+++Environmental adaptation+++Nervous system+++Sensory system+++Endocrine system+++Endocrine and metabolic disease+++Digestive system+++Neurodegenerative disease+++Infectious disease: bacterial+++Infectious disease: viral+++Cancer: overview
XM_011533684.2	ITPR1	mRNA	04020///Calcium signaling pathway+++04022///cGMP-PKG signaling pathway+++04070///Phosphatidylinositol signaling system+++04114///Oocyte meiosis+++04140///Autophagy - animal+++04210///Apoptosis+++04218///Cellular senescence+++04270///Vascular smooth muscle contraction+++04371///Apelin signaling pathway+++04540///Gap junction+++04611///Platelet activation+++04621///NOD-like receptor signaling pathw…	Environmental Information Processing+++Cellular Processes+++Organismal Systems+++Human Diseases	Signal transduction+++Cell growth and death+++Transport and catabolism+++Circulatory system+++Cellular community - eukaryotes+++Immune system+++Environmental adaptation+++Nervous system+++Sensory system+++Endocrine system+++Endocrine and metabolic disease+++Digestive system+++Neurodegenerative disease+++Infectious disease: bacterial+++Infectious disease: viral+++Cancer: overview
XM_011533796.1	SHISA5	mRNA	04115///p53 signaling pathway	Cellular Processes	Cell growth and death
XM_011534043.2	TGFBR2	mRNA	04010///MAPK signaling pathway+++04060///Cytokine-cytokine receptor interaction+++04068///FoxO signaling pathway+++04144///Endocytosis+++04218///Cellular senescence+++04350///TGF-beta signaling pathway+++04380///Osteoclast differentiation+++04390///Hippo signaling pathway+++04520///Adherens junction+++04659///Th17 cell differentiation+++04926///Relaxin signaling pathway+++04933///AGE-RAGE signali…	Environmental Information Processing+++Cellular Processes+++Organismal Systems+++Human Diseases	Signal transduction+++Signaling molecules and interaction+++Transport and catabolism+++Cell growth and death+++Development and regeneration+++Cellular community - eukaryotes+++Immune system+++Endocrine system+++Endocrine and metabolic disease+++Infectious disease: parasitic+++Infectious disease: viral+++Cancer: overview+++Cancer: specific types
XM_011534931.1	PARP4	mRNA	03410///Base excision repair+++04210///Apoptosis+++04212///Longevity regulating pathway - worm+++04214///Apoptosis - fly+++04217///Necroptosis	Genetic Information Processing+++Cellular Processes+++Organismal Systems	Replication and repair+++Cell growth and death+++Aging
XM_011535008.2	FOXO1	mRNA	04068///FoxO signaling pathway+++04152///AMPK signaling pathway+++04211///Longevity regulating pathway+++04213///Longevity regulating pathway - multiple species+++04218///Cellular senescence+++04910///Insulin signaling pathway+++04919///Thyroid hormone signaling pathway+++04922///Glucagon signaling pathway+++04931///Insulin resistance+++04933///AGE-RAGE signaling pathway in diabetic complications…	Environmental Information Processing+++Organismal Systems+++Cellular Processes+++Human Diseases	Signal transduction+++Aging+++Cell growth and death+++Endocrine system+++Endocrine and metabolic disease+++Infectious disease: bacterial+++Infectious disease: viral+++Cancer: overview+++Cancer: specific types
XM_011535010.2	FOXO1	mRNA	04068///FoxO signaling pathway+++04152///AMPK signaling pathway+++04211///Longevity regulating pathway+++04213///Longevity regulating pathway - multiple species+++04218///Cellular senescence+++04910///Insulin signaling pathway+++04919///Thyroid hormone signaling pathway+++04922///Glucagon signaling pathway+++04931///Insulin resistance+++04933///AGE-RAGE signaling pathway in diabetic complications…	Environmental Information Processing+++Organismal Systems+++Cellular Processes+++Human Diseases	Signal transduction+++Aging+++Cell growth and death+++Endocrine system+++Endocrine and metabolic disease+++Infectious disease: bacterial+++Infectious disease: viral+++Cancer: overview+++Cancer: specific types
XM_011535626.2	FOXO3	mRNA	01521///EGFR tyrosine kinase inhibitor resistance+++04062///Chemokine signaling pathway+++04068///FoxO signaling pathway+++04137///Mitophagy - animal+++04151///PI3K-Akt signaling pathway+++04152///AMPK signaling pathway+++04211///Longevity regulating pathway+++04212///Longevity regulating pathway - worm+++04213///Longevity regulating pathway - multiple species+++04218///Cellular senescence+++0436…	Human Diseases+++Organismal Systems+++Environmental Information Processing+++Cellular Processes	Drug resistance: antineoplastic+++Immune system+++Signal transduction+++Transport and catabolism+++Aging+++Cell growth and death+++Development and regeneration+++Nervous system+++Endocrine system+++Infectious disease: bacterial+++Cancer: specific types
XM_011535651.2	ORC3	mRNA	04110///Cell cycle	Cellular Processes	Cell growth and death
XM_011535793.2	IFNGR1	mRNA	04060///Cytokine-cytokine receptor interaction+++04066///HIF-1 signaling pathway+++04217///Necroptosis+++04380///Osteoclast differentiation+++04630///Jak-STAT signaling pathway+++04650///Natural killer cell mediated cytotoxicity+++04658///Th1 and Th2 cell differentiation+++04659///Th17 cell differentiation+++05132///Salmonella infection+++05140///Leishmaniasis+++05142///Chagas disease (American t…	Environmental Information Processing+++Cellular Processes+++Organismal Systems+++Human Diseases	Signaling molecules and interaction+++Signal transduction+++Cell growth and death+++Development and regeneration+++Immune system+++Infectious disease: bacterial+++Infectious disease: parasitic+++Infectious disease: viral+++Cancer: overview+++Immune disease
XM_011536096.2	TNFAIP3	mRNA	04064///NF-kappa B signaling pathway+++04217///Necroptosis+++04621///NOD-like receptor signaling pathway+++04657///IL-17 signaling pathway+++04668///TNF signaling pathway+++05162///Measles+++05169///Epstein-Barr virus infection	Environmental Information Processing+++Cellular Processes+++Organismal Systems+++Human Diseases	Signal transduction+++Cell growth and death+++Immune system+++Infectious disease: viral
XM_011536100.3	TTK	mRNA	04110///Cell cycle	Cellular Processes	Cell growth and death
XM_011536918.1	PPP2R5C	mRNA	03015///mRNA surveillance pathway+++04071///Sphingolipid signaling pathway+++04114///Oocyte meiosis+++04151///PI3K-Akt signaling pathway+++04152///AMPK signaling pathway+++04261///Adrenergic signaling in cardiomyocytes+++04728///Dopaminergic synapse+++05165///Human papillomavirus infection	Genetic Information Processing+++Environmental Information Processing+++Cellular Processes+++Organismal Systems+++Human Diseases	Translation+++Signal transduction+++Cell growth and death+++Circulatory system+++Nervous system+++Infectious disease: viral
XM_011537421.2	REC8	mRNA	04114///Oocyte meiosis	Cellular Processes	Cell growth and death
XM_011537519.1	TFDP1	mRNA	04110///Cell cycle+++04350///TGF-beta signaling pathway	Cellular Processes+++Environmental Information Processing	Cell growth and death+++Signal transduction
XM_011538697.2	STAT2	mRNA	04062///Chemokine signaling pathway+++04217///Necroptosis+++04380///Osteoclast differentiation+++04621///NOD-like receptor signaling pathway+++04625///C-type lectin receptor signaling pathway+++04630///Jak-STAT signaling pathway+++05160///Hepatitis C+++05161///Hepatitis B+++05162///Measles+++05164///Influenza A+++05165///Human papillomavirus infection+++05167///Kaposi sarcoma-associated herpesvir…	Organismal Systems+++Cellular Processes+++Environmental Information Processing+++Human Diseases	Immune system+++Cell growth and death+++Development and regeneration+++Signal transduction+++Infectious disease: viral+++Cancer: overview
XM_011538698.3	STAT2	mRNA	04062///Chemokine signaling pathway+++04217///Necroptosis+++04380///Osteoclast differentiation+++04621///NOD-like receptor signaling pathway+++04625///C-type lectin receptor signaling pathway+++04630///Jak-STAT signaling pathway+++05160///Hepatitis C+++05161///Hepatitis B+++05162///Measles+++05164///Influenza A+++05165///Human papillomavirus infection+++05167///Kaposi sarcoma-associated herpesvir…	Organismal Systems+++Cellular Processes+++Environmental Information Processing+++Human Diseases	Immune system+++Cell growth and death+++Development and regeneration+++Signal transduction+++Infectious disease: viral+++Cancer: overview
XM_011539523.2	CPEB3	mRNA	04114///Oocyte meiosis+++04320///Dorso-ventral axis formation+++04914///Progesterone-mediated oocyte maturation	Cellular Processes+++Organismal Systems	Cell growth and death+++Development and regeneration+++Endocrine system
XM_011539765.2	FAS	mRNA	01524///Platinum drug resistance+++04010///MAPK signaling pathway+++04060///Cytokine-cytokine receptor interaction+++04115///p53 signaling pathway+++04210///Apoptosis+++04217///Necroptosis+++04650///Natural killer cell mediated cytotoxicity+++04668///TNF signaling pathway+++04932///Non-alcoholic fatty liver disease (NAFLD)+++04940///Type I diabetes mellitus+++05010///Alzheimer disease+++05130///P…	Human Diseases+++Environmental Information Processing+++Cellular Processes+++Organismal Systems	Drug resistance: antineoplastic+++Signal transduction+++Signaling molecules and interaction+++Cell growth and death+++Immune system+++Endocrine and metabolic disease+++Neurodegenerative disease+++Infectious disease: bacterial+++Infectious disease: parasitic+++Infectious disease: viral+++Cancer: overview+++Immune disease
XM_011540871.2	E2F2	mRNA	01522///Endocrine resistance+++04110///Cell cycle+++04218///Cellular senescence+++04934///Cushing syndrome+++05160///Hepatitis C+++05161///Hepatitis B+++05163///Human cytomegalovirus infection+++05166///Human T-cell leukemia virus 1 infection+++05167///Kaposi sarcoma-associated herpesvirus infection+++05169///Epstein-Barr virus infection+++05200///Pathways in cancer+++05206///MicroRNAs in cancer+…	Human Diseases+++Cellular Processes	Drug resistance: antineoplastic+++Cell growth and death+++Endocrine and metabolic disease+++Infectious disease: viral+++Cancer: overview+++Cancer: specific types
XM_011541261.2	GCLM	mRNA	00270///Cysteine and methionine metabolism+++00480///Glutathione metabolism+++04216///Ferroptosis	Metabolism+++Cellular Processes	Amino acid metabolism+++Metabolism of other amino acids+++Cell growth and death
XM_011542842.3	ATM	mRNA	01524///Platinum drug resistance+++03440///Homologous recombination+++04064///NF-kappa B signaling pathway+++04068///FoxO signaling pathway+++04110///Cell cycle+++04115///p53 signaling pathway+++04210///Apoptosis+++04214///Apoptosis - fly+++04218///Cellular senescence+++05131///Shigellosis+++05165///Human papillomavirus infection+++05166///Human T-cell leukemia virus 1 infection+++05170///Human i…	Human Diseases+++Genetic Information Processing+++Environmental Information Processing+++Cellular Processes	Drug resistance: antineoplastic+++Replication and repair+++Signal transduction+++Cell growth and death+++Infectious disease: bacterial+++Infectious disease: viral+++Cancer: overview
XM_011543763.1	CDC25C	mRNA	04110///Cell cycle+++04114///Oocyte meiosis+++04914///Progesterone-mediated oocyte maturation+++05170///Human immunodeficiency virus 1 infection+++05206///MicroRNAs in cancer	Cellular Processes+++Organismal Systems+++Human Diseases	Cell growth and death+++Endocrine system+++Infectious disease: viral+++Cancer: overview
XM_011543812.3	CTSB	mRNA	04140///Autophagy - animal+++04142///Lysosome+++04210///Apoptosis+++04612///Antigen processing and presentation+++04621///NOD-like receptor signaling pathway+++04924///Renin secretion	Cellular Processes+++Organismal Systems	Transport and catabolism+++Cell growth and death+++Immune system+++Endocrine system
XM_011544517.2	IKBKB	mRNA	01523///Antifolate resistance+++04010///MAPK signaling pathway+++04014///Ras signaling pathway+++04062///Chemokine signaling pathway+++04064///NF-kappa B signaling pathway+++04068///FoxO signaling pathway+++04150///mTOR signaling pathway+++04151///PI3K-Akt signaling pathway+++04210///Apoptosis+++04380///Osteoclast differentiation+++04620///Toll-like receptor signaling pathway+++04621///NOD-like r…	Human Diseases+++Environmental Information Processing+++Organismal Systems+++Cellular Processes	Drug resistance: antineoplastic+++Signal transduction+++Immune system+++Cell growth and death+++Development and regeneration+++Nervous system+++Endocrine system+++Endocrine and metabolic disease+++Infectious disease: bacterial+++Infectious disease: parasitic+++Infectious disease: viral+++Cancer: overview+++Cancer: specific types+++Cardiovascular disease
XM_011544520.2	IKBKB	mRNA	01523///Antifolate resistance+++04010///MAPK signaling pathway+++04014///Ras signaling pathway+++04062///Chemokine signaling pathway+++04064///NF-kappa B signaling pathway+++04068///FoxO signaling pathway+++04150///mTOR signaling pathway+++04151///PI3K-Akt signaling pathway+++04210///Apoptosis+++04380///Osteoclast differentiation+++04620///Toll-like receptor signaling pathway+++04621///NOD-like r…	Human Diseases+++Environmental Information Processing+++Organismal Systems+++Cellular Processes	Drug resistance: antineoplastic+++Signal transduction+++Immune system+++Cell growth and death+++Development and regeneration+++Nervous system+++Endocrine system+++Endocrine and metabolic disease+++Infectious disease: bacterial+++Infectious disease: parasitic+++Infectious disease: viral+++Cancer: overview+++Cancer: specific types+++Cardiovascular disease
XM_011544521.2	IKBKB	mRNA	01523///Antifolate resistance+++04010///MAPK signaling pathway+++04014///Ras signaling pathway+++04062///Chemokine signaling pathway+++04064///NF-kappa B signaling pathway+++04068///FoxO signaling pathway+++04150///mTOR signaling pathway+++04151///PI3K-Akt signaling pathway+++04210///Apoptosis+++04380///Osteoclast differentiation+++04620///Toll-like receptor signaling pathway+++04621///NOD-like r…	Human Diseases+++Environmental Information Processing+++Organismal Systems+++Cellular Processes	Drug resistance: antineoplastic+++Signal transduction+++Immune system+++Cell growth and death+++Development and regeneration+++Nervous system+++Endocrine system+++Endocrine and metabolic disease+++Infectious disease: bacterial+++Infectious disease: parasitic+++Infectious disease: viral+++Cancer: overview+++Cancer: specific types+++Cardiovascular disease
XM_011545132.2	PPP2R5B	mRNA	03015///mRNA surveillance pathway+++04071///Sphingolipid signaling pathway+++04114///Oocyte meiosis+++04151///PI3K-Akt signaling pathway+++04152///AMPK signaling pathway+++04261///Adrenergic signaling in cardiomyocytes+++04728///Dopaminergic synapse+++05165///Human papillomavirus infection	Genetic Information Processing+++Environmental Information Processing+++Cellular Processes+++Organismal Systems+++Human Diseases	Translation+++Signal transduction+++Cell growth and death+++Circulatory system+++Nervous system+++Infectious disease: viral
XM_011545134.3	PPP2R5B	mRNA	03015///mRNA surveillance pathway+++04071///Sphingolipid signaling pathway+++04114///Oocyte meiosis+++04151///PI3K-Akt signaling pathway+++04152///AMPK signaling pathway+++04261///Adrenergic signaling in cardiomyocytes+++04728///Dopaminergic synapse+++05165///Human papillomavirus infection	Genetic Information Processing+++Environmental Information Processing+++Cellular Processes+++Organismal Systems+++Human Diseases	Translation+++Signal transduction+++Cell growth and death+++Circulatory system+++Nervous system+++Infectious disease: viral
XM_011545561.2	RPS6KA3	mRNA	04010///MAPK signaling pathway+++04114///Oocyte meiosis+++04150///mTOR signaling pathway+++04714///Thermogenesis+++04720///Long-term potentiation+++04722///Neurotrophin signaling pathway+++04914///Progesterone-mediated oocyte maturation+++04931///Insulin resistance+++05135///Yersinia infection	Environmental Information Processing+++Cellular Processes+++Organismal Systems+++Human Diseases	Signal transduction+++Cell growth and death+++Environmental adaptation+++Nervous system+++Endocrine system+++Endocrine and metabolic disease+++Infectious disease: bacterial
XM_011545563.3	RPS6KA3	mRNA	04010///MAPK signaling pathway+++04114///Oocyte meiosis+++04150///mTOR signaling pathway+++04714///Thermogenesis+++04720///Long-term potentiation+++04722///Neurotrophin signaling pathway+++04914///Progesterone-mediated oocyte maturation+++04931///Insulin resistance+++05135///Yersinia infection	Environmental Information Processing+++Cellular Processes+++Organismal Systems+++Human Diseases	Signal transduction+++Cell growth and death+++Environmental adaptation+++Nervous system+++Endocrine system+++Endocrine and metabolic disease+++Infectious disease: bacterial
XM_017001036.1	USP21	mRNA	04217///Necroptosis	Cellular Processes	Cell growth and death
XM_017001037.2	USP21	mRNA	04217///Necroptosis	Cellular Processes	Cell growth and death
XM_017001038.2	USP21	mRNA	04217///Necroptosis	Cellular Processes	Cell growth and death
XM_017001039.2	USP21	mRNA	04217///Necroptosis	Cellular Processes	Cell growth and death
XM_017001389.2	ORC1	mRNA	04110///Cell cycle	Cellular Processes	Cell growth and death
XM_017001477.1	PIK3CD	mRNA	00562///Inositol phosphate metabolism+++01521///EGFR tyrosine kinase inhibitor resistance+++01522///Endocrine resistance+++01524///Platinum drug resistance+++04012///ErbB signaling pathway+++04014///Ras signaling pathway+++04015///Rap1 signaling pathway+++04024///cAMP signaling pathway+++04062///Chemokine signaling pathway+++04066///HIF-1 signaling pathway+++04068///FoxO signaling pathway+++04070…	Metabolism+++Human Diseases+++Environmental Information Processing+++Organismal Systems+++Cellular Processes	Carbohydrate metabolism+++Drug resistance: antineoplastic+++Signal transduction+++Immune system+++Transport and catabolism+++Cell growth and death+++Aging+++Development and regeneration+++Cellular community - eukaryotes+++Nervous system+++Sensory system+++Cell motility+++Endocrine system+++Endocrine and metabolic disease+++Excretory system+++Digestive system+++Infectious disease: bacterial+++Infe…
XM_017001478.1	PIK3CD	mRNA	00562///Inositol phosphate metabolism+++01521///EGFR tyrosine kinase inhibitor resistance+++01522///Endocrine resistance+++01524///Platinum drug resistance+++04012///ErbB signaling pathway+++04014///Ras signaling pathway+++04015///Rap1 signaling pathway+++04024///cAMP signaling pathway+++04062///Chemokine signaling pathway+++04066///HIF-1 signaling pathway+++04068///FoxO signaling pathway+++04070…	Metabolism+++Human Diseases+++Environmental Information Processing+++Organismal Systems+++Cellular Processes	Carbohydrate metabolism+++Drug resistance: antineoplastic+++Signal transduction+++Immune system+++Transport and catabolism+++Cell growth and death+++Aging+++Development and regeneration+++Cellular community - eukaryotes+++Nervous system+++Sensory system+++Cell motility+++Endocrine system+++Endocrine and metabolic disease+++Excretory system+++Digestive system+++Infectious disease: bacterial+++Infe…
XM_017001482.2	PIK3CD	mRNA	00562///Inositol phosphate metabolism+++01521///EGFR tyrosine kinase inhibitor resistance+++01522///Endocrine resistance+++01524///Platinum drug resistance+++04012///ErbB signaling pathway+++04014///Ras signaling pathway+++04015///Rap1 signaling pathway+++04024///cAMP signaling pathway+++04062///Chemokine signaling pathway+++04066///HIF-1 signaling pathway+++04068///FoxO signaling pathway+++04070…	Metabolism+++Human Diseases+++Environmental Information Processing+++Organismal Systems+++Cellular Processes	Carbohydrate metabolism+++Drug resistance: antineoplastic+++Signal transduction+++Immune system+++Transport and catabolism+++Cell growth and death+++Aging+++Development and regeneration+++Cellular community - eukaryotes+++Nervous system+++Sensory system+++Cell motility+++Endocrine system+++Endocrine and metabolic disease+++Excretory system+++Digestive system+++Infectious disease: bacterial+++Infe…
XM_017001483.2	PIK3CD	mRNA	00562///Inositol phosphate metabolism+++01521///EGFR tyrosine kinase inhibitor resistance+++01522///Endocrine resistance+++01524///Platinum drug resistance+++04012///ErbB signaling pathway+++04014///Ras signaling pathway+++04015///Rap1 signaling pathway+++04024///cAMP signaling pathway+++04062///Chemokine signaling pathway+++04066///HIF-1 signaling pathway+++04068///FoxO signaling pathway+++04070…	Metabolism+++Human Diseases+++Environmental Information Processing+++Organismal Systems+++Cellular Processes	Carbohydrate metabolism+++Drug resistance: antineoplastic+++Signal transduction+++Immune system+++Transport and catabolism+++Cell growth and death+++Aging+++Development and regeneration+++Cellular community - eukaryotes+++Nervous system+++Sensory system+++Cell motility+++Endocrine system+++Endocrine and metabolic disease+++Excretory system+++Digestive system+++Infectious disease: bacterial+++Infe…
XM_017002065.2	COP1	mRNA	04115///p53 signaling pathway+++04120///Ubiquitin mediated proteolysis	Cellular Processes+++Genetic Information Processing	Cell growth and death+++Folding, sorting and degradation
XM_017003187.1	ADCY3	mRNA	00230///Purine metabolism+++01522///Endocrine resistance+++04015///Rap1 signaling pathway+++04020///Calcium signaling pathway+++04022///cGMP-PKG signaling pathway+++04024///cAMP signaling pathway+++04062///Chemokine signaling pathway+++04072///Phospholipase D signaling pathway+++04114///Oocyte meiosis+++04211///Longevity regulating pathway+++04213///Longevity regulating pathway - multiple species…	Metabolism+++Human Diseases+++Environmental Information Processing+++Organismal Systems+++Cellular Processes	Nucleotide metabolism+++Drug resistance: antineoplastic+++Signal transduction+++Immune system+++Cell growth and death+++Aging+++Circulatory system+++Cellular community - eukaryotes+++Environmental adaptation+++Nervous system+++Sensory system+++Endocrine system+++Endocrine and metabolic disease+++Excretory system+++Digestive system+++Substance dependence+++Infectious disease: bacterial+++Infectiou…
XM_017003188.1	ADCY3	mRNA	00230///Purine metabolism+++01522///Endocrine resistance+++04015///Rap1 signaling pathway+++04020///Calcium signaling pathway+++04022///cGMP-PKG signaling pathway+++04024///cAMP signaling pathway+++04062///Chemokine signaling pathway+++04072///Phospholipase D signaling pathway+++04114///Oocyte meiosis+++04211///Longevity regulating pathway+++04213///Longevity regulating pathway - multiple species…	Metabolism+++Human Diseases+++Environmental Information Processing+++Organismal Systems+++Cellular Processes	Nucleotide metabolism+++Drug resistance: antineoplastic+++Signal transduction+++Immune system+++Cell growth and death+++Aging+++Circulatory system+++Cellular community - eukaryotes+++Environmental adaptation+++Nervous system+++Sensory system+++Endocrine system+++Endocrine and metabolic disease+++Excretory system+++Digestive system+++Substance dependence+++Infectious disease: bacterial+++Infectiou…
XM_017004558.1	BIRC6	mRNA	04120///Ubiquitin mediated proteolysis+++04214///Apoptosis - fly+++04215///Apoptosis - multiple species	Genetic Information Processing+++Cellular Processes	Folding, sorting and degradation+++Cell growth and death
XM_017004712.2	ANAPC1	mRNA	04110///Cell cycle+++04114///Oocyte meiosis+++04120///Ubiquitin mediated proteolysis+++04914///Progesterone-mediated oocyte maturation+++05166///Human T-cell leukemia virus 1 infection	Cellular Processes+++Genetic Information Processing+++Organismal Systems+++Human Diseases	Cell growth and death+++Folding, sorting and degradation+++Endocrine system+++Infectious disease: viral
XM_017004713.1	ANAPC1	mRNA	04110///Cell cycle+++04114///Oocyte meiosis+++04120///Ubiquitin mediated proteolysis+++04914///Progesterone-mediated oocyte maturation+++05166///Human T-cell leukemia virus 1 infection	Cellular Processes+++Genetic Information Processing+++Organismal Systems+++Human Diseases	Cell growth and death+++Folding, sorting and degradation+++Endocrine system+++Infectious disease: viral
XM_017005191.2	CFLAR	mRNA	04064///NF-kappa B signaling pathway+++04140///Autophagy - animal+++04210///Apoptosis+++04217///Necroptosis+++04668///TNF signaling pathway+++05142///Chagas disease (American trypanosomiasis)+++05160///Hepatitis C	Environmental Information Processing+++Cellular Processes+++Human Diseases	Signal transduction+++Transport and catabolism+++Cell growth and death+++Infectious disease: parasitic+++Infectious disease: viral
XM_017005195.2	CFLAR	mRNA	04064///NF-kappa B signaling pathway+++04140///Autophagy - animal+++04210///Apoptosis+++04217///Necroptosis+++04668///TNF signaling pathway+++05142///Chagas disease (American trypanosomiasis)+++05160///Hepatitis C	Environmental Information Processing+++Cellular Processes+++Human Diseases	Signal transduction+++Transport and catabolism+++Cell growth and death+++Infectious disease: parasitic+++Infectious disease: viral
XM_017005523.1	STAG1	mRNA	04110///Cell cycle	Cellular Processes	Cell growth and death
XM_017005524.2	STAG1	mRNA	04110///Cell cycle	Cellular Processes	Cell growth and death
XM_017005525.1	STAG1	mRNA	04110///Cell cycle	Cellular Processes	Cell growth and death
XM_017005542.1	ATG7	mRNA	04136///Autophagy - other+++04140///Autophagy - animal+++04216///Ferroptosis	Cellular Processes	Transport and catabolism+++Cell growth and death
XM_017005543.1	ATG7	mRNA	04136///Autophagy - other+++04140///Autophagy - animal+++04216///Ferroptosis	Cellular Processes	Transport and catabolism+++Cell growth and death
XM_017005548.1	ATG7	mRNA	04136///Autophagy - other+++04140///Autophagy - animal+++04216///Ferroptosis	Cellular Processes	Transport and catabolism+++Cell growth and death
XM_017007091.1	TFDP2	mRNA	04110///Cell cycle	Cellular Processes	Cell growth and death
XM_017007104.2	TFDP2	mRNA	04110///Cell cycle	Cellular Processes	Cell growth and death
XM_017007639.2	ANAPC10	mRNA	04110///Cell cycle+++04114///Oocyte meiosis+++04120///Ubiquitin mediated proteolysis+++04914///Progesterone-mediated oocyte maturation+++05166///Human T-cell leukemia virus 1 infection	Cellular Processes+++Genetic Information Processing+++Organismal Systems+++Human Diseases	Cell growth and death+++Folding, sorting and degradation+++Endocrine system+++Infectious disease: viral
XM_017007642.1	ANAPC10	mRNA	04110///Cell cycle+++04114///Oocyte meiosis+++04120///Ubiquitin mediated proteolysis+++04914///Progesterone-mediated oocyte maturation+++05166///Human T-cell leukemia virus 1 infection	Cellular Processes+++Genetic Information Processing+++Organismal Systems+++Human Diseases	Cell growth and death+++Folding, sorting and degradation+++Endocrine system+++Infectious disease: viral
XM_017007729.1	LIN54	mRNA	04218///Cellular senescence	Cellular Processes	Cell growth and death
XM_017007730.1	LIN54	mRNA	04218///Cellular senescence	Cellular Processes	Cell growth and death
XM_017008672.2	CAMK2D	mRNA	04012///ErbB signaling pathway+++04020///Calcium signaling pathway+++04024///cAMP signaling pathway+++04066///HIF-1 signaling pathway+++04114///Oocyte meiosis+++04217///Necroptosis+++04261///Adrenergic signaling in cardiomyocytes+++04310///Wnt signaling pathway+++04360///Axon guidance+++04713///Circadian entrainment+++04720///Long-term potentiation+++04722///Neurotrophin signaling pathway+++04725…	Environmental Information Processing+++Cellular Processes+++Organismal Systems+++Human Diseases	Signal transduction+++Cell growth and death+++Circulatory system+++Development and regeneration+++Environmental adaptation+++Nervous system+++Sensory system+++Endocrine system+++Endocrine and metabolic disease+++Digestive system+++Substance dependence+++Infectious disease: bacterial+++Cancer: overview+++Cancer: specific types
XM_017008674.2	CAMK2D	mRNA	04012///ErbB signaling pathway+++04020///Calcium signaling pathway+++04024///cAMP signaling pathway+++04066///HIF-1 signaling pathway+++04114///Oocyte meiosis+++04217///Necroptosis+++04261///Adrenergic signaling in cardiomyocytes+++04310///Wnt signaling pathway+++04360///Axon guidance+++04713///Circadian entrainment+++04720///Long-term potentiation+++04722///Neurotrophin signaling pathway+++04725…	Environmental Information Processing+++Cellular Processes+++Organismal Systems+++Human Diseases	Signal transduction+++Cell growth and death+++Circulatory system+++Development and regeneration+++Environmental adaptation+++Nervous system+++Sensory system+++Endocrine system+++Endocrine and metabolic disease+++Digestive system+++Substance dependence+++Infectious disease: bacterial+++Cancer: overview+++Cancer: specific types
XM_017008676.1	CAMK2D	mRNA	04012///ErbB signaling pathway+++04020///Calcium signaling pathway+++04024///cAMP signaling pathway+++04066///HIF-1 signaling pathway+++04114///Oocyte meiosis+++04217///Necroptosis+++04261///Adrenergic signaling in cardiomyocytes+++04310///Wnt signaling pathway+++04360///Axon guidance+++04713///Circadian entrainment+++04720///Long-term potentiation+++04722///Neurotrophin signaling pathway+++04725…	Environmental Information Processing+++Cellular Processes+++Organismal Systems+++Human Diseases	Signal transduction+++Cell growth and death+++Circulatory system+++Development and regeneration+++Environmental adaptation+++Nervous system+++Sensory system+++Endocrine system+++Endocrine and metabolic disease+++Digestive system+++Substance dependence+++Infectious disease: bacterial+++Cancer: overview+++Cancer: specific types
XM_017009821.1	VDAC1	mRNA	04020///Calcium signaling pathway+++04022///cGMP-PKG signaling pathway+++04217///Necroptosis+++04218///Cellular senescence+++04621///NOD-like receptor signaling pathway+++04979///Cholesterol metabolism+++05012///Parkinson disease+++05016///Huntington disease+++05131///Shigellosis+++05164///Influenza A+++05166///Human T-cell leukemia virus 1 infection	Environmental Information Processing+++Cellular Processes+++Organismal Systems+++Human Diseases	Signal transduction+++Cell growth and death+++Immune system+++Digestive system+++Neurodegenerative disease+++Infectious disease: bacterial+++Infectious disease: viral
XM_017009823.1	VDAC1	mRNA	04020///Calcium signaling pathway+++04022///cGMP-PKG signaling pathway+++04217///Necroptosis+++04218///Cellular senescence+++04621///NOD-like receptor signaling pathway+++04979///Cholesterol metabolism+++05012///Parkinson disease+++05016///Huntington disease+++05131///Shigellosis+++05164///Influenza A+++05166///Human T-cell leukemia virus 1 infection	Environmental Information Processing+++Cellular Processes+++Organismal Systems+++Human Diseases	Signal transduction+++Cell growth and death+++Immune system+++Digestive system+++Neurodegenerative disease+++Infectious disease: bacterial+++Infectious disease: viral
XM_017010301.2	MAPK14	mRNA	01522///Endocrine resistance+++04010///MAPK signaling pathway+++04013///MAPK signaling pathway - fly+++04015///Rap1 signaling pathway+++04068///FoxO signaling pathway+++04071///Sphingolipid signaling pathway+++04114///Oocyte meiosis+++04212///Longevity regulating pathway - worm+++04218///Cellular senescence+++04261///Adrenergic signaling in cardiomyocytes+++04361///Axon regeneration+++04370///VEG…	Human Diseases+++Environmental Information Processing+++Cellular Processes+++Organismal Systems	Drug resistance: antineoplastic+++Signal transduction+++Cell growth and death+++Aging+++Circulatory system+++Development and regeneration+++Cellular community - eukaryotes+++Immune system+++Environmental adaptation+++Nervous system+++Sensory system+++Endocrine system+++Endocrine and metabolic disease+++Neurodegenerative disease+++Infectious disease: bacterial+++Infectious disease: parasitic+++Inf…
XM_017010585.1	FOXO3	mRNA	01521///EGFR tyrosine kinase inhibitor resistance+++04062///Chemokine signaling pathway+++04068///FoxO signaling pathway+++04137///Mitophagy - animal+++04151///PI3K-Akt signaling pathway+++04152///AMPK signaling pathway+++04211///Longevity regulating pathway+++04212///Longevity regulating pathway - worm+++04213///Longevity regulating pathway - multiple species+++04218///Cellular senescence+++0436…	Human Diseases+++Organismal Systems+++Environmental Information Processing+++Cellular Processes	Drug resistance: antineoplastic+++Immune system+++Signal transduction+++Transport and catabolism+++Aging+++Cell growth and death+++Development and regeneration+++Nervous system+++Endocrine system+++Infectious disease: bacterial+++Cancer: specific types
XM_017010586.1	FOXO3	mRNA	01521///EGFR tyrosine kinase inhibitor resistance+++04062///Chemokine signaling pathway+++04068///FoxO signaling pathway+++04137///Mitophagy - animal+++04151///PI3K-Akt signaling pathway+++04152///AMPK signaling pathway+++04211///Longevity regulating pathway+++04212///Longevity regulating pathway - worm+++04213///Longevity regulating pathway - multiple species+++04218///Cellular senescence+++0436…	Human Diseases+++Organismal Systems+++Environmental Information Processing+++Cellular Processes	Drug resistance: antineoplastic+++Immune system+++Signal transduction+++Transport and catabolism+++Aging+++Cell growth and death+++Development and regeneration+++Nervous system+++Endocrine system+++Infectious disease: bacterial+++Cancer: specific types
XM_017010807.1	HLA-E	mRNA	04144///Endocytosis+++04145///Phagosome+++04218///Cellular senescence+++04514///Cell adhesion molecules (CAMs)+++04612///Antigen processing and presentation+++04940///Type I diabetes mellitus+++05163///Human cytomegalovirus infection+++05165///Human papillomavirus infection+++05166///Human T-cell leukemia virus 1 infection+++05167///Kaposi sarcoma-associated herpesvirus infection+++05168///Herpes…	Cellular Processes+++Environmental Information Processing+++Organismal Systems+++Human Diseases	Transport and catabolism+++Cell growth and death+++Signaling molecules and interaction+++Immune system+++Endocrine and metabolic disease+++Infectious disease: viral+++Cancer: overview+++Immune disease+++Cardiovascular disease
XM_017010811.1	HLA-F	mRNA	04144///Endocytosis+++04145///Phagosome+++04218///Cellular senescence+++04514///Cell adhesion molecules (CAMs)+++04612///Antigen processing and presentation+++04940///Type I diabetes mellitus+++05163///Human cytomegalovirus infection+++05165///Human papillomavirus infection+++05166///Human T-cell leukemia virus 1 infection+++05167///Kaposi sarcoma-associated herpesvirus infection+++05168///Herpes…	Cellular Processes+++Environmental Information Processing+++Organismal Systems+++Human Diseases	Transport and catabolism+++Cell growth and death+++Signaling molecules and interaction+++Immune system+++Endocrine and metabolic disease+++Infectious disease: viral+++Cancer: overview+++Immune disease+++Cardiovascular disease
XM_017010870.1	MAP3K5	mRNA	01524///Platinum drug resistance+++04010///MAPK signaling pathway+++04013///MAPK signaling pathway - fly+++04071///Sphingolipid signaling pathway+++04141///Protein processing in endoplasmic reticulum+++04210///Apoptosis+++04214///Apoptosis - fly+++04530///Tight junction+++04668///TNF signaling pathway+++04714///Thermogenesis+++04722///Neurotrophin signaling pathway+++04932///Non-alcoholic fatty l…	Human Diseases+++Environmental Information Processing+++Genetic Information Processing+++Cellular Processes+++Organismal Systems	Drug resistance: antineoplastic+++Signal transduction+++Folding, sorting and degradation+++Cell growth and death+++Cellular community - eukaryotes+++Environmental adaptation+++Nervous system+++Endocrine and metabolic disease+++Neurodegenerative disease+++Cardiovascular disease
XM_017010871.1	MAP3K5	mRNA	01524///Platinum drug resistance+++04010///MAPK signaling pathway+++04013///MAPK signaling pathway - fly+++04071///Sphingolipid signaling pathway+++04141///Protein processing in endoplasmic reticulum+++04210///Apoptosis+++04214///Apoptosis - fly+++04530///Tight junction+++04668///TNF signaling pathway+++04714///Thermogenesis+++04722///Neurotrophin signaling pathway+++04932///Non-alcoholic fatty l…	Human Diseases+++Environmental Information Processing+++Genetic Information Processing+++Cellular Processes+++Organismal Systems	Drug resistance: antineoplastic+++Signal transduction+++Folding, sorting and degradation+++Cell growth and death+++Cellular community - eukaryotes+++Environmental adaptation+++Nervous system+++Endocrine and metabolic disease+++Neurodegenerative disease+++Cardiovascular disease
XM_017010874.1	MAP3K5	mRNA	01524///Platinum drug resistance+++04010///MAPK signaling pathway+++04013///MAPK signaling pathway - fly+++04071///Sphingolipid signaling pathway+++04141///Protein processing in endoplasmic reticulum+++04210///Apoptosis+++04214///Apoptosis - fly+++04530///Tight junction+++04668///TNF signaling pathway+++04714///Thermogenesis+++04722///Neurotrophin signaling pathway+++04932///Non-alcoholic fatty l…	Human Diseases+++Environmental Information Processing+++Genetic Information Processing+++Cellular Processes+++Organismal Systems	Drug resistance: antineoplastic+++Signal transduction+++Folding, sorting and degradation+++Cell growth and death+++Cellular community - eukaryotes+++Environmental adaptation+++Nervous system+++Endocrine and metabolic disease+++Neurodegenerative disease+++Cardiovascular disease
XM_017010877.1	MAP3K5	mRNA	01524///Platinum drug resistance+++04010///MAPK signaling pathway+++04013///MAPK signaling pathway - fly+++04071///Sphingolipid signaling pathway+++04141///Protein processing in endoplasmic reticulum+++04210///Apoptosis+++04214///Apoptosis - fly+++04530///Tight junction+++04668///TNF signaling pathway+++04714///Thermogenesis+++04722///Neurotrophin signaling pathway+++04932///Non-alcoholic fatty l…	Human Diseases+++Environmental Information Processing+++Genetic Information Processing+++Cellular Processes+++Organismal Systems	Drug resistance: antineoplastic+++Signal transduction+++Folding, sorting and degradation+++Cell growth and death+++Cellular community - eukaryotes+++Environmental adaptation+++Nervous system+++Endocrine and metabolic disease+++Neurodegenerative disease+++Cardiovascular disease
XM_017011405.1	RIPK1	mRNA	04064///NF-kappa B signaling pathway+++04210///Apoptosis+++04217///Necroptosis+++04620///Toll-like receptor signaling pathway+++04621///NOD-like receptor signaling pathway+++04622///RIG-I-like receptor signaling pathway+++04623///Cytosolic DNA-sensing pathway+++04668///TNF signaling pathway+++05130///Pathogenic Escherichia coli infection+++05131///Shigellosis+++05160///Hepatitis C+++05163///Human…	Environmental Information Processing+++Cellular Processes+++Organismal Systems+++Human Diseases	Signal transduction+++Cell growth and death+++Immune system+++Infectious disease: bacterial+++Infectious disease: viral
XM_017012015.1	SPDYE1	mRNA	04114///Oocyte meiosis+++04914///Progesterone-mediated oocyte maturation	Cellular Processes+++Organismal Systems	Cell growth and death+++Endocrine system
XM_017012217.2	MCM7	mRNA	03030///DNA replication+++04110///Cell cycle	Genetic Information Processing+++Cellular Processes	Replication and repair+++Cell growth and death
XM_017012559.1	BRAF	mRNA	01521///EGFR tyrosine kinase inhibitor resistance+++01522///Endocrine resistance+++04010///MAPK signaling pathway+++04012///ErbB signaling pathway+++04013///MAPK signaling pathway - fly+++04015///Rap1 signaling pathway+++04024///cAMP signaling pathway+++04062///Chemokine signaling pathway+++04068///FoxO signaling pathway+++04150///mTOR signaling pathway+++04214///Apoptosis - fly+++04270///Vascula…	Human Diseases+++Environmental Information Processing+++Organismal Systems+++Cellular Processes	Drug resistance: antineoplastic+++Signal transduction+++Immune system+++Cell growth and death+++Circulatory system+++Development and regeneration+++Cellular community - eukaryotes+++Nervous system+++Cell motility+++Endocrine system+++Endocrine and metabolic disease+++Substance dependence+++Infectious disease: viral+++Cancer: overview+++Cancer: specific types
XM_017013099.2	CTSB	mRNA	04140///Autophagy - animal+++04142///Lysosome+++04210///Apoptosis+++04612///Antigen processing and presentation+++04621///NOD-like receptor signaling pathway+++04924///Renin secretion	Cellular Processes+++Organismal Systems	Transport and catabolism+++Cell growth and death+++Immune system+++Endocrine system
XM_017013101.2	CTSB	mRNA	04140///Autophagy - animal+++04142///Lysosome+++04210///Apoptosis+++04612///Antigen processing and presentation+++04621///NOD-like receptor signaling pathway+++04924///Renin secretion	Cellular Processes+++Organismal Systems	Transport and catabolism+++Cell growth and death+++Immune system+++Endocrine system
XM_017013358.2	FBXO43	mRNA	04114///Oocyte meiosis	Cellular Processes	Cell growth and death
XM_017013761.2	STK3	mRNA	04010///MAPK signaling pathway+++04214///Apoptosis - fly+++04390///Hippo signaling pathway+++04391///Hippo signaling pathway - fly+++04392///Hippo signaling pathway - multiple species	Environmental Information Processing+++Cellular Processes	Signal transduction+++Cell growth and death
XM_017013887.2	SHARPIN	mRNA	04217///Necroptosis+++04621///NOD-like receptor signaling pathway+++05131///Shigellosis	Cellular Processes+++Organismal Systems+++Human Diseases	Cell growth and death+++Immune system+++Infectious disease: bacterial
XM_017014299.1	DAB2IP	mRNA	04210///Apoptosis+++04668///TNF signaling pathway	Cellular Processes+++Environmental Information Processing	Cell growth and death+++Signal transduction
XM_017014575.1	CDC26	mRNA	04110///Cell cycle+++04114///Oocyte meiosis+++04120///Ubiquitin mediated proteolysis+++04914///Progesterone-mediated oocyte maturation+++05166///Human T-cell leukemia virus 1 infection	Cellular Processes+++Genetic Information Processing+++Organismal Systems+++Human Diseases	Cell growth and death+++Folding, sorting and degradation+++Endocrine system+++Infectious disease: viral
XM_017015098.1	TSC1	mRNA	04072///Phospholipase D signaling pathway+++04140///Autophagy - animal+++04150///mTOR signaling pathway+++04151///PI3K-Akt signaling pathway+++04152///AMPK signaling pathway+++04211///Longevity regulating pathway+++04218///Cellular senescence+++04714///Thermogenesis+++04910///Insulin signaling pathway+++05163///Human cytomegalovirus infection+++05165///Human papillomavirus infection+++05168///Her…	Environmental Information Processing+++Cellular Processes+++Organismal Systems+++Human Diseases	Signal transduction+++Transport and catabolism+++Aging+++Cell growth and death+++Environmental adaptation+++Endocrine system+++Infectious disease: viral+++Cancer: overview
XM_017015242.2	CDC14B	mRNA	04110///Cell cycle	Cellular Processes	Cell growth and death
XM_017015244.2	CDC14B	mRNA	04110///Cell cycle	Cellular Processes	Cell growth and death
XM_017015248.2	CDC14B	mRNA	04110///Cell cycle	Cellular Processes	Cell growth and death
XM_017016716.1	CAMK2G	mRNA	04012///ErbB signaling pathway+++04020///Calcium signaling pathway+++04024///cAMP signaling pathway+++04066///HIF-1 signaling pathway+++04114///Oocyte meiosis+++04217///Necroptosis+++04261///Adrenergic signaling in cardiomyocytes+++04310///Wnt signaling pathway+++04360///Axon guidance+++04713///Circadian entrainment+++04720///Long-term potentiation+++04722///Neurotrophin signaling pathway+++04725…	Environmental Information Processing+++Cellular Processes+++Organismal Systems+++Human Diseases	Signal transduction+++Cell growth and death+++Circulatory system+++Development and regeneration+++Environmental adaptation+++Nervous system+++Sensory system+++Endocrine system+++Endocrine and metabolic disease+++Digestive system+++Substance dependence+++Infectious disease: bacterial+++Cancer: overview+++Cancer: specific types
XM_017016722.1	CAMK2G	mRNA	04012///ErbB signaling pathway+++04020///Calcium signaling pathway+++04024///cAMP signaling pathway+++04066///HIF-1 signaling pathway+++04114///Oocyte meiosis+++04217///Necroptosis+++04261///Adrenergic signaling in cardiomyocytes+++04310///Wnt signaling pathway+++04360///Axon guidance+++04713///Circadian entrainment+++04720///Long-term potentiation+++04722///Neurotrophin signaling pathway+++04725…	Environmental Information Processing+++Cellular Processes+++Organismal Systems+++Human Diseases	Signal transduction+++Cell growth and death+++Circulatory system+++Development and regeneration+++Environmental adaptation+++Nervous system+++Sensory system+++Endocrine system+++Endocrine and metabolic disease+++Digestive system+++Substance dependence+++Infectious disease: bacterial+++Cancer: overview+++Cancer: specific types
XM_017016723.1	CAMK2G	mRNA	04012///ErbB signaling pathway+++04020///Calcium signaling pathway+++04024///cAMP signaling pathway+++04066///HIF-1 signaling pathway+++04114///Oocyte meiosis+++04217///Necroptosis+++04261///Adrenergic signaling in cardiomyocytes+++04310///Wnt signaling pathway+++04360///Axon guidance+++04713///Circadian entrainment+++04720///Long-term potentiation+++04722///Neurotrophin signaling pathway+++04725…	Environmental Information Processing+++Cellular Processes+++Organismal Systems+++Human Diseases	Signal transduction+++Cell growth and death+++Circulatory system+++Development and regeneration+++Environmental adaptation+++Nervous system+++Sensory system+++Endocrine system+++Endocrine and metabolic disease+++Digestive system+++Substance dependence+++Infectious disease: bacterial+++Cancer: overview+++Cancer: specific types
XM_017016730.1	CAMK2G	mRNA	04012///ErbB signaling pathway+++04020///Calcium signaling pathway+++04024///cAMP signaling pathway+++04066///HIF-1 signaling pathway+++04114///Oocyte meiosis+++04217///Necroptosis+++04261///Adrenergic signaling in cardiomyocytes+++04310///Wnt signaling pathway+++04360///Axon guidance+++04713///Circadian entrainment+++04720///Long-term potentiation+++04722///Neurotrophin signaling pathway+++04725…	Environmental Information Processing+++Cellular Processes+++Organismal Systems+++Human Diseases	Signal transduction+++Cell growth and death+++Circulatory system+++Development and regeneration+++Environmental adaptation+++Nervous system+++Sensory system+++Endocrine system+++Endocrine and metabolic disease+++Digestive system+++Substance dependence+++Infectious disease: bacterial+++Cancer: overview+++Cancer: specific types
XM_017016737.1	CAMK2G	mRNA	04012///ErbB signaling pathway+++04020///Calcium signaling pathway+++04024///cAMP signaling pathway+++04066///HIF-1 signaling pathway+++04114///Oocyte meiosis+++04217///Necroptosis+++04261///Adrenergic signaling in cardiomyocytes+++04310///Wnt signaling pathway+++04360///Axon guidance+++04713///Circadian entrainment+++04720///Long-term potentiation+++04722///Neurotrophin signaling pathway+++04725…	Environmental Information Processing+++Cellular Processes+++Organismal Systems+++Human Diseases	Signal transduction+++Cell growth and death+++Circulatory system+++Development and regeneration+++Environmental adaptation+++Nervous system+++Sensory system+++Endocrine system+++Endocrine and metabolic disease+++Digestive system+++Substance dependence+++Infectious disease: bacterial+++Cancer: overview+++Cancer: specific types
XM_017016870.1	BTRC	mRNA	04114///Oocyte meiosis+++04120///Ubiquitin mediated proteolysis+++04218///Cellular senescence+++04310///Wnt signaling pathway+++04340///Hedgehog signaling pathway+++04341///Hedgehog signaling pathway - fly+++04390///Hippo signaling pathway+++04624///Toll and Imd signaling pathway+++04710///Circadian rhythm+++05131///Shigellosis+++05170///Human immunodeficiency virus 1 infection	Cellular Processes+++Genetic Information Processing+++Environmental Information Processing+++Organismal Systems+++Human Diseases	Cell growth and death+++Folding, sorting and degradation+++Signal transduction+++Immune system+++Environmental adaptation+++Infectious disease: bacterial+++Infectious disease: viral
XM_017016871.1	BTRC	mRNA	04114///Oocyte meiosis+++04120///Ubiquitin mediated proteolysis+++04218///Cellular senescence+++04310///Wnt signaling pathway+++04340///Hedgehog signaling pathway+++04341///Hedgehog signaling pathway - fly+++04390///Hippo signaling pathway+++04624///Toll and Imd signaling pathway+++04710///Circadian rhythm+++05131///Shigellosis+++05170///Human immunodeficiency virus 1 infection	Cellular Processes+++Genetic Information Processing+++Environmental Information Processing+++Organismal Systems+++Human Diseases	Cell growth and death+++Folding, sorting and degradation+++Signal transduction+++Immune system+++Environmental adaptation+++Infectious disease: bacterial+++Infectious disease: viral
XM_017016882.2	MCU	mRNA	04020///Calcium signaling pathway+++04218///Cellular senescence+++04621///NOD-like receptor signaling pathway	Environmental Information Processing+++Cellular Processes+++Organismal Systems	Signal transduction+++Cell growth and death+++Immune system
XM_017017314.1	ETS1	mRNA	04013///MAPK signaling pathway - fly+++04014///Ras signaling pathway+++04218///Cellular senescence+++04320///Dorso-ventral axis formation+++05166///Human T-cell leukemia virus 1 infection+++05200///Pathways in cancer+++05211///Renal cell carcinoma	Environmental Information Processing+++Cellular Processes+++Organismal Systems+++Human Diseases	Signal transduction+++Cell growth and death+++Development and regeneration+++Infectious disease: viral+++Cancer: overview+++Cancer: specific types
XM_017017363.1	RRAS2	mRNA	04010///MAPK signaling pathway+++04014///Ras signaling pathway+++04024///cAMP signaling pathway+++04072///Phospholipase D signaling pathway+++04137///Mitophagy - animal+++04140///Autophagy - animal+++04218///Cellular senescence+++04371///Apelin signaling pathway+++04625///C-type lectin receptor signaling pathway+++04810///Regulation of actin cytoskeleton+++05205///Proteoglycans in cancer	Environmental Information Processing+++Cellular Processes+++Organismal Systems+++Human Diseases	Signal transduction+++Transport and catabolism+++Cell growth and death+++Immune system+++Cell motility+++Cancer: overview
XM_017018098.1	RAD9A	mRNA	04218///Cellular senescence	Cellular Processes	Cell growth and death
XM_017018663.2	DNM1L	mRNA	04214///Apoptosis - fly+++04217///Necroptosis+++04621///NOD-like receptor signaling pathway+++04668///TNF signaling pathway	Cellular Processes+++Organismal Systems+++Environmental Information Processing	Cell growth and death+++Immune system+++Signal transduction
XM_017018664.1	DNM1L	mRNA	04214///Apoptosis - fly+++04217///Necroptosis+++04621///NOD-like receptor signaling pathway+++04668///TNF signaling pathway	Cellular Processes+++Organismal Systems+++Environmental Information Processing	Cell growth and death+++Immune system+++Signal transduction
XM_017018879.2	RAD9B	mRNA	04218///Cellular senescence	Cellular Processes	Cell growth and death
XM_017018880.2	RAD9B	mRNA	04218///Cellular senescence	Cellular Processes	Cell growth and death
XM_017018881.2	RAD9B	mRNA	04218///Cellular senescence	Cellular Processes	Cell growth and death
XM_017019425.1	ANAPC7	mRNA	04110///Cell cycle+++04114///Oocyte meiosis+++04120///Ubiquitin mediated proteolysis+++04914///Progesterone-mediated oocyte maturation+++05166///Human T-cell leukemia virus 1 infection	Cellular Processes+++Genetic Information Processing+++Organismal Systems+++Human Diseases	Cell growth and death+++Folding, sorting and degradation+++Endocrine system+++Infectious disease: viral
XM_017019426.1	ANAPC7	mRNA	04110///Cell cycle+++04114///Oocyte meiosis+++04120///Ubiquitin mediated proteolysis+++04914///Progesterone-mediated oocyte maturation+++05166///Human T-cell leukemia virus 1 infection	Cellular Processes+++Genetic Information Processing+++Organismal Systems+++Human Diseases	Cell growth and death+++Folding, sorting and degradation+++Endocrine system+++Infectious disease: viral
XM_017020253.1	ESPL1	mRNA	04110///Cell cycle+++04114///Oocyte meiosis+++05166///Human T-cell leukemia virus 1 infection	Cellular Processes+++Human Diseases	Cell growth and death+++Infectious disease: viral
XM_017020717.1	TFDP1	mRNA	04110///Cell cycle+++04350///TGF-beta signaling pathway	Cellular Processes+++Environmental Information Processing	Cell growth and death+++Signal transduction
XM_017020718.1	TFDP1	mRNA	04110///Cell cycle+++04350///TGF-beta signaling pathway	Cellular Processes+++Environmental Information Processing	Cell growth and death+++Signal transduction
XM_017020719.2	TFDP1	mRNA	04110///Cell cycle+++04350///TGF-beta signaling pathway	Cellular Processes+++Environmental Information Processing	Cell growth and death+++Signal transduction
XM_017021841.2	REC8	mRNA	04114///Oocyte meiosis	Cellular Processes	Cell growth and death
XM_017022139.1	IGF1R	mRNA	01521///EGFR tyrosine kinase inhibitor resistance+++01522///Endocrine resistance+++04010///MAPK signaling pathway+++04014///Ras signaling pathway+++04015///Rap1 signaling pathway+++04066///HIF-1 signaling pathway+++04068///FoxO signaling pathway+++04114///Oocyte meiosis+++04140///Autophagy - animal+++04144///Endocytosis+++04150///mTOR signaling pathway+++04151///PI3K-Akt signaling pathway+++04152…	Human Diseases+++Environmental Information Processing+++Cellular Processes+++Organismal Systems	Drug resistance: antineoplastic+++Signal transduction+++Cell growth and death+++Transport and catabolism+++Aging+++Cellular community - eukaryotes+++Nervous system+++Endocrine system+++Cancer: overview+++Cancer: specific types
XM_017022352.1	TRPM7	mRNA	04217///Necroptosis+++04218///Cellular senescence+++04621///NOD-like receptor signaling pathway+++04978///Mineral absorption	Cellular Processes+++Organismal Systems	Cell growth and death+++Immune system+++Digestive system
XM_017022413.1	MAP2K1	mRNA	01521///EGFR tyrosine kinase inhibitor resistance+++01522///Endocrine resistance+++04010///MAPK signaling pathway+++04012///ErbB signaling pathway+++04013///MAPK signaling pathway - fly+++04014///Ras signaling pathway+++04015///Rap1 signaling pathway+++04022///cGMP-PKG signaling pathway+++04024///cAMP signaling pathway+++04062///Chemokine signaling pathway+++04066///HIF-1 signaling pathway+++0406…	Human Diseases+++Environmental Information Processing+++Organismal Systems+++Cellular Processes	Drug resistance: antineoplastic+++Signal transduction+++Immune system+++Cell growth and death+++Transport and catabolism+++Circulatory system+++Development and regeneration+++Cellular community - eukaryotes+++Nervous system+++Cell motility+++Endocrine system+++Endocrine and metabolic disease+++Neurodegenerative disease+++Substance dependence+++Infectious disease: bacterial+++Infectious disease: v…
XM_017022899.1	ADCY7	mRNA	00230///Purine metabolism+++01522///Endocrine resistance+++04015///Rap1 signaling pathway+++04020///Calcium signaling pathway+++04022///cGMP-PKG signaling pathway+++04024///cAMP signaling pathway+++04062///Chemokine signaling pathway+++04072///Phospholipase D signaling pathway+++04114///Oocyte meiosis+++04211///Longevity regulating pathway+++04213///Longevity regulating pathway - multiple species…	Metabolism+++Human Diseases+++Environmental Information Processing+++Organismal Systems+++Cellular Processes	Nucleotide metabolism+++Drug resistance: antineoplastic+++Signal transduction+++Immune system+++Cell growth and death+++Aging+++Circulatory system+++Cellular community - eukaryotes+++Environmental adaptation+++Nervous system+++Sensory system+++Endocrine system+++Endocrine and metabolic disease+++Digestive system+++Substance dependence+++Infectious disease: viral+++Cancer: overview+++Cardiovascula…
XM_017022978.1	CYLD	mRNA	04013///MAPK signaling pathway - fly+++04064///NF-kappa B signaling pathway+++04217///Necroptosis+++04380///Osteoclast differentiation+++04622///RIG-I-like receptor signaling pathway+++04625///C-type lectin receptor signaling pathway	Environmental Information Processing+++Cellular Processes+++Organismal Systems	Signal transduction+++Cell growth and death+++Development and regeneration+++Immune system
XM_017022979.1	CYLD	mRNA	04013///MAPK signaling pathway - fly+++04064///NF-kappa B signaling pathway+++04217///Necroptosis+++04380///Osteoclast differentiation+++04622///RIG-I-like receptor signaling pathway+++04625///C-type lectin receptor signaling pathway	Environmental Information Processing+++Cellular Processes+++Organismal Systems	Signal transduction+++Cell growth and death+++Development and regeneration+++Immune system
XM_017022980.1	CYLD	mRNA	04013///MAPK signaling pathway - fly+++04064///NF-kappa B signaling pathway+++04217///Necroptosis+++04380///Osteoclast differentiation+++04622///RIG-I-like receptor signaling pathway+++04625///C-type lectin receptor signaling pathway	Environmental Information Processing+++Cellular Processes+++Organismal Systems	Signal transduction+++Cell growth and death+++Development and regeneration+++Immune system
XM_017023271.2	PDPK1	mRNA	01524///Platinum drug resistance+++03320///PPAR signaling pathway+++04068///FoxO signaling pathway+++04071///Sphingolipid signaling pathway+++04140///Autophagy - animal+++04150///mTOR signaling pathway+++04151///PI3K-Akt signaling pathway+++04152///AMPK signaling pathway+++04210///Apoptosis+++04510///Focal adhesion+++04660///T cell receptor signaling pathway+++04664///Fc epsilon RI signaling path…	Human Diseases+++Organismal Systems+++Environmental Information Processing+++Cellular Processes	Drug resistance: antineoplastic+++Endocrine system+++Signal transduction+++Transport and catabolism+++Cell growth and death+++Cellular community - eukaryotes+++Immune system+++Nervous system+++Endocrine and metabolic disease+++Excretory system+++Infectious disease: parasitic+++Cancer: overview+++Cancer: specific types
XM_017023615.1	TSC2	mRNA	04072///Phospholipase D signaling pathway+++04115///p53 signaling pathway+++04140///Autophagy - animal+++04150///mTOR signaling pathway+++04151///PI3K-Akt signaling pathway+++04152///AMPK signaling pathway+++04211///Longevity regulating pathway+++04218///Cellular senescence+++04714///Thermogenesis+++04910///Insulin signaling pathway+++04919///Thyroid hormone signaling pathway+++05163///Human cyto…	Environmental Information Processing+++Cellular Processes+++Organismal Systems+++Human Diseases	Signal transduction+++Cell growth and death+++Transport and catabolism+++Aging+++Environmental adaptation+++Endocrine system+++Infectious disease: viral+++Cancer: overview
XM_017023618.1	TSC2	mRNA	04072///Phospholipase D signaling pathway+++04115///p53 signaling pathway+++04140///Autophagy - animal+++04150///mTOR signaling pathway+++04151///PI3K-Akt signaling pathway+++04152///AMPK signaling pathway+++04211///Longevity regulating pathway+++04218///Cellular senescence+++04714///Thermogenesis+++04910///Insulin signaling pathway+++04919///Thyroid hormone signaling pathway+++05163///Human cyto…	Environmental Information Processing+++Cellular Processes+++Organismal Systems+++Human Diseases	Signal transduction+++Cell growth and death+++Transport and catabolism+++Aging+++Environmental adaptation+++Endocrine system+++Infectious disease: viral+++Cancer: overview
XM_017024819.1	RHOT1	mRNA	04137///Mitophagy - animal+++04214///Apoptosis - fly	Cellular Processes	Transport and catabolism+++Cell growth and death
XM_017024820.1	RHOT1	mRNA	04137///Mitophagy - animal+++04214///Apoptosis - fly	Cellular Processes	Transport and catabolism+++Cell growth and death
XM_017024821.1	RHOT1	mRNA	04137///Mitophagy - animal+++04214///Apoptosis - fly	Cellular Processes	Transport and catabolism+++Cell growth and death
XM_017024857.2	MAP2K3	mRNA	04010///MAPK signaling pathway+++04013///MAPK signaling pathway - fly+++04015///Rap1 signaling pathway+++04218///Cellular senescence+++04620///Toll-like receptor signaling pathway+++04624///Toll and Imd signaling pathway+++04664///Fc epsilon RI signaling pathway+++04668///TNF signaling pathway+++04714///Thermogenesis+++04750///Inflammatory mediator regulation of TRP channels+++04912///GnRH signal…	Environmental Information Processing+++Cellular Processes+++Organismal Systems+++Human Diseases	Signal transduction+++Cell growth and death+++Immune system+++Environmental adaptation+++Sensory system+++Endocrine system+++Neurodegenerative disease+++Infectious disease: bacterial+++Infectious disease: parasitic+++Infectious disease: viral+++Cancer: overview
XM_017024858.1	MAP2K3	mRNA	04010///MAPK signaling pathway+++04013///MAPK signaling pathway - fly+++04015///Rap1 signaling pathway+++04218///Cellular senescence+++04620///Toll-like receptor signaling pathway+++04624///Toll and Imd signaling pathway+++04664///Fc epsilon RI signaling pathway+++04668///TNF signaling pathway+++04714///Thermogenesis+++04750///Inflammatory mediator regulation of TRP channels+++04912///GnRH signal…	Environmental Information Processing+++Cellular Processes+++Organismal Systems+++Human Diseases	Signal transduction+++Cell growth and death+++Immune system+++Environmental adaptation+++Sensory system+++Endocrine system+++Neurodegenerative disease+++Infectious disease: bacterial+++Infectious disease: parasitic+++Infectious disease: viral+++Cancer: overview
XM_017024859.1	MAP2K3	mRNA	04010///MAPK signaling pathway+++04013///MAPK signaling pathway - fly+++04015///Rap1 signaling pathway+++04218///Cellular senescence+++04620///Toll-like receptor signaling pathway+++04624///Toll and Imd signaling pathway+++04664///Fc epsilon RI signaling pathway+++04668///TNF signaling pathway+++04714///Thermogenesis+++04750///Inflammatory mediator regulation of TRP channels+++04912///GnRH signal…	Environmental Information Processing+++Cellular Processes+++Organismal Systems+++Human Diseases	Signal transduction+++Cell growth and death+++Immune system+++Environmental adaptation+++Sensory system+++Endocrine system+++Neurodegenerative disease+++Infectious disease: bacterial+++Infectious disease: parasitic+++Infectious disease: viral+++Cancer: overview
XM_017024973.2	STAT3	mRNA	01521///EGFR tyrosine kinase inhibitor resistance+++04062///Chemokine signaling pathway+++04066///HIF-1 signaling pathway+++04068///FoxO signaling pathway+++04217///Necroptosis+++04550///Signaling pathways regulating pluripotency of stem cells+++04630///Jak-STAT signaling pathway+++04659///Th17 cell differentiation+++04917///Prolactin signaling pathway+++04920///Adipocytokine signaling pathway+++…	Human Diseases+++Organismal Systems+++Environmental Information Processing+++Cellular Processes	Drug resistance: antineoplastic+++Immune system+++Signal transduction+++Cell growth and death+++Cellular community - eukaryotes+++Endocrine system+++Endocrine and metabolic disease+++Infectious disease: parasitic+++Infectious disease: viral+++Cancer: overview+++Cancer: specific types+++Immune disease
XM_017024977.1	STAT5B	mRNA	04012///ErbB signaling pathway+++04062///Chemokine signaling pathway+++04217///Necroptosis+++04630///Jak-STAT signaling pathway+++04658///Th1 and Th2 cell differentiation+++04659///Th17 cell differentiation+++04917///Prolactin signaling pathway+++04933///AGE-RAGE signaling pathway in diabetic complications+++04935///Growth hormone synthesis, secretion and action+++05161///Hepatitis B+++05162///Me…	Environmental Information Processing+++Organismal Systems+++Cellular Processes+++Human Diseases	Signal transduction+++Immune system+++Cell growth and death+++Endocrine system+++Endocrine and metabolic disease+++Infectious disease: viral+++Cancer: overview+++Cancer: specific types
XM_017025262.2	BECN1	mRNA	04136///Autophagy - other+++04137///Mitophagy - animal+++04140///Autophagy - animal+++04215///Apoptosis - multiple species+++04371///Apelin signaling pathway+++05131///Shigellosis+++05167///Kaposi sarcoma-associated herpesvirus infection	Cellular Processes+++Environmental Information Processing+++Human Diseases	Transport and catabolism+++Cell growth and death+++Signal transduction+++Infectious disease: bacterial+++Infectious disease: viral
XM_017025488.1	CDC27	mRNA	04110///Cell cycle+++04114///Oocyte meiosis+++04120///Ubiquitin mediated proteolysis+++04914///Progesterone-mediated oocyte maturation+++05166///Human T-cell leukemia virus 1 infection	Cellular Processes+++Genetic Information Processing+++Organismal Systems+++Human Diseases	Cell growth and death+++Folding, sorting and degradation+++Endocrine system+++Infectious disease: viral
XM_017025746.2	SMAD2	mRNA	04110///Cell cycle+++04144///Endocytosis+++04218///Cellular senescence+++04350///TGF-beta signaling pathway+++04371///Apelin signaling pathway+++04390///Hippo signaling pathway+++04550///Signaling pathways regulating pluripotency of stem cells+++04659///Th17 cell differentiation+++04926///Relaxin signaling pathway+++04933///AGE-RAGE signaling pathway in diabetic complications+++05142///Chagas dis…	Cellular Processes+++Environmental Information Processing+++Organismal Systems+++Human Diseases	Cell growth and death+++Transport and catabolism+++Signal transduction+++Cellular community - eukaryotes+++Immune system+++Endocrine system+++Endocrine and metabolic disease+++Infectious disease: parasitic+++Infectious disease: viral+++Cancer: overview+++Cancer: specific types+++Immune disease
XM_017025747.2	SMAD2	mRNA	04110///Cell cycle+++04144///Endocytosis+++04218///Cellular senescence+++04350///TGF-beta signaling pathway+++04371///Apelin signaling pathway+++04390///Hippo signaling pathway+++04550///Signaling pathways regulating pluripotency of stem cells+++04659///Th17 cell differentiation+++04926///Relaxin signaling pathway+++04933///AGE-RAGE signaling pathway in diabetic complications+++05142///Chagas dis…	Cellular Processes+++Environmental Information Processing+++Organismal Systems+++Human Diseases	Cell growth and death+++Transport and catabolism+++Signal transduction+++Cellular community - eukaryotes+++Immune system+++Endocrine system+++Endocrine and metabolic disease+++Infectious disease: parasitic+++Infectious disease: viral+++Cancer: overview+++Cancer: specific types+++Immune disease
XM_017025748.2	SMAD2	mRNA	04110///Cell cycle+++04144///Endocytosis+++04218///Cellular senescence+++04350///TGF-beta signaling pathway+++04371///Apelin signaling pathway+++04390///Hippo signaling pathway+++04550///Signaling pathways regulating pluripotency of stem cells+++04659///Th17 cell differentiation+++04926///Relaxin signaling pathway+++04933///AGE-RAGE signaling pathway in diabetic complications+++05142///Chagas dis…	Cellular Processes+++Environmental Information Processing+++Organismal Systems+++Human Diseases	Cell growth and death+++Transport and catabolism+++Signal transduction+++Cellular community - eukaryotes+++Immune system+++Endocrine system+++Endocrine and metabolic disease+++Infectious disease: parasitic+++Infectious disease: viral+++Cancer: overview+++Cancer: specific types+++Immune disease
XM_017027412.2	PLA2G4C	mRNA	00564///Glycerophospholipid metabolism+++00565///Ether lipid metabolism+++00590///Arachidonic acid metabolism+++00591///Linoleic acid metabolism+++00592///alpha-Linolenic acid metabolism+++04010///MAPK signaling pathway+++04014///Ras signaling pathway+++04072///Phospholipase D signaling pathway+++04217///Necroptosis+++04270///Vascular smooth muscle contraction+++04370///VEGF signaling pathway+++0…	Metabolism+++Environmental Information Processing+++Cellular Processes+++Organismal Systems+++Human Diseases	Lipid metabolism+++Signal transduction+++Cell growth and death+++Circulatory system+++Immune system+++Nervous system+++Sensory system+++Endocrine system+++Cancer: overview
XM_017027850.1	NFATC2	mRNA	04022///cGMP-PKG signaling pathway+++04218///Cellular senescence+++04310///Wnt signaling pathway+++04360///Axon guidance+++04370///VEGF signaling pathway+++04380///Osteoclast differentiation+++04625///C-type lectin receptor signaling pathway+++04650///Natural killer cell mediated cytotoxicity+++04658///Th1 and Th2 cell differentiation+++04659///Th17 cell differentiation+++04660///T cell receptor …	Environmental Information Processing+++Cellular Processes+++Organismal Systems+++Human Diseases	Signal transduction+++Cell growth and death+++Development and regeneration+++Immune system+++Endocrine system+++Infectious disease: bacterial+++Infectious disease: viral+++Cancer: overview
XM_017027993.1	BCL2L1	mRNA	01521///EGFR tyrosine kinase inhibitor resistance+++01524///Platinum drug resistance+++04014///Ras signaling pathway+++04064///NF-kappa B signaling pathway+++04115///p53 signaling pathway+++04137///Mitophagy - animal+++04140///Autophagy - animal+++04151///PI3K-Akt signaling pathway+++04210///Apoptosis+++04215///Apoptosis - multiple species+++04621///NOD-like receptor signaling pathway+++04630///J…	Human Diseases+++Environmental Information Processing+++Cellular Processes+++Organismal Systems	Drug resistance: antineoplastic+++Signal transduction+++Cell growth and death+++Transport and catabolism+++Immune system+++Neurodegenerative disease+++Infectious disease: bacterial+++Infectious disease: parasitic+++Infectious disease: viral+++Cancer: overview+++Cancer: specific types
XM_017028035.1	AURKA	mRNA	04114///Oocyte meiosis+++04914///Progesterone-mediated oocyte maturation	Cellular Processes+++Organismal Systems	Cell growth and death+++Endocrine system
XM_017028039.2	YWHAB	mRNA	04013///MAPK signaling pathway - fly+++04110///Cell cycle+++04114///Oocyte meiosis+++04151///PI3K-Akt signaling pathway+++04212///Longevity regulating pathway - worm+++04390///Hippo signaling pathway+++04391///Hippo signaling pathway - fly+++05160///Hepatitis C+++05161///Hepatitis B+++05203///Viral carcinogenesis	Environmental Information Processing+++Cellular Processes+++Organismal Systems+++Human Diseases	Signal transduction+++Cell growth and death+++Aging+++Infectious disease: viral+++Cancer: overview
XM_017028560.1	CHEK2	mRNA	04110///Cell cycle+++04115///p53 signaling pathway+++04218///Cellular senescence+++05166///Human T-cell leukemia virus 1 infection	Cellular Processes+++Human Diseases	Cell growth and death+++Infectious disease: viral
XM_017028816.2	GTSE1	mRNA	04115///p53 signaling pathway	Cellular Processes	Cell growth and death
XM_017029233.1	STAG2	mRNA	04110///Cell cycle	Cellular Processes	Cell growth and death
XM_017029714.2	RPS6KA3	mRNA	04010///MAPK signaling pathway+++04114///Oocyte meiosis+++04150///mTOR signaling pathway+++04714///Thermogenesis+++04720///Long-term potentiation+++04722///Neurotrophin signaling pathway+++04914///Progesterone-mediated oocyte maturation+++04931///Insulin resistance+++05135///Yersinia infection	Environmental Information Processing+++Cellular Processes+++Organismal Systems+++Human Diseases	Signal transduction+++Cell growth and death+++Environmental adaptation+++Nervous system+++Endocrine system+++Endocrine and metabolic disease+++Infectious disease: bacterial
XM_017029719.2	RPS6KA3	mRNA	04010///MAPK signaling pathway+++04114///Oocyte meiosis+++04150///mTOR signaling pathway+++04714///Thermogenesis+++04720///Long-term potentiation+++04722///Neurotrophin signaling pathway+++04914///Progesterone-mediated oocyte maturation+++04931///Insulin resistance+++05135///Yersinia infection	Environmental Information Processing+++Cellular Processes+++Organismal Systems+++Human Diseases	Signal transduction+++Cell growth and death+++Environmental adaptation+++Nervous system+++Endocrine system+++Endocrine and metabolic disease+++Infectious disease: bacterial
XM_024447071.1	CTSB	mRNA	04140///Autophagy - animal+++04142///Lysosome+++04210///Apoptosis+++04612///Antigen processing and presentation+++04621///NOD-like receptor signaling pathway+++04924///Renin secretion	Cellular Processes+++Organismal Systems	Transport and catabolism+++Cell growth and death+++Immune system+++Endocrine system
XM_024447115.1	MDM4	mRNA	04115///p53 signaling pathway+++05206///MicroRNAs in cancer	Cellular Processes+++Human Diseases	Cell growth and death+++Cancer: overview
XM_024447658.1	TGFBR1	mRNA	04010///MAPK signaling pathway+++04060///Cytokine-cytokine receptor interaction+++04068///FoxO signaling pathway+++04144///Endocytosis+++04218///Cellular senescence+++04350///TGF-beta signaling pathway+++04371///Apelin signaling pathway+++04380///Osteoclast differentiation+++04390///Hippo signaling pathway+++04520///Adherens junction+++04659///Th17 cell differentiation+++04926///Relaxin signaling…	Environmental Information Processing+++Cellular Processes+++Organismal Systems+++Human Diseases	Signal transduction+++Signaling molecules and interaction+++Transport and catabolism+++Cell growth and death+++Development and regeneration+++Cellular community - eukaryotes+++Immune system+++Endocrine system+++Endocrine and metabolic disease+++Infectious disease: parasitic+++Infectious disease: viral+++Cancer: overview+++Cancer: specific types
XM_024447661.1	PIK3CD	mRNA	00562///Inositol phosphate metabolism+++01521///EGFR tyrosine kinase inhibitor resistance+++01522///Endocrine resistance+++01524///Platinum drug resistance+++04012///ErbB signaling pathway+++04014///Ras signaling pathway+++04015///Rap1 signaling pathway+++04024///cAMP signaling pathway+++04062///Chemokine signaling pathway+++04066///HIF-1 signaling pathway+++04068///FoxO signaling pathway+++04070…	Metabolism+++Human Diseases+++Environmental Information Processing+++Organismal Systems+++Cellular Processes	Carbohydrate metabolism+++Drug resistance: antineoplastic+++Signal transduction+++Immune system+++Transport and catabolism+++Cell growth and death+++Aging+++Development and regeneration+++Cellular community - eukaryotes+++Nervous system+++Sensory system+++Cell motility+++Endocrine system+++Endocrine and metabolic disease+++Excretory system+++Digestive system+++Infectious disease: bacterial+++Infe…
XM_024447664.1	PIK3CD	mRNA	00562///Inositol phosphate metabolism+++01521///EGFR tyrosine kinase inhibitor resistance+++01522///Endocrine resistance+++01524///Platinum drug resistance+++04012///ErbB signaling pathway+++04014///Ras signaling pathway+++04015///Rap1 signaling pathway+++04024///cAMP signaling pathway+++04062///Chemokine signaling pathway+++04066///HIF-1 signaling pathway+++04068///FoxO signaling pathway+++04070…	Metabolism+++Human Diseases+++Environmental Information Processing+++Organismal Systems+++Cellular Processes	Carbohydrate metabolism+++Drug resistance: antineoplastic+++Signal transduction+++Immune system+++Transport and catabolism+++Cell growth and death+++Aging+++Development and regeneration+++Cellular community - eukaryotes+++Nervous system+++Sensory system+++Cell motility+++Endocrine system+++Endocrine and metabolic disease+++Excretory system+++Digestive system+++Infectious disease: bacterial+++Infe…
XM_024448079.1	MAPK8	mRNA	01522///Endocrine resistance+++04010///MAPK signaling pathway+++04012///ErbB signaling pathway+++04013///MAPK signaling pathway - fly+++04014///Ras signaling pathway+++04024///cAMP signaling pathway+++04068///FoxO signaling pathway+++04071///Sphingolipid signaling pathway+++04137///Mitophagy - animal+++04140///Autophagy - animal+++04141///Protein processing in endoplasmic reticulum+++04210///Apop…	Human Diseases+++Environmental Information Processing+++Cellular Processes+++Genetic Information Processing+++Organismal Systems	Drug resistance: antineoplastic+++Signal transduction+++Transport and catabolism+++Folding, sorting and degradation+++Cell growth and death+++Aging+++Development and regeneration+++Cellular community - eukaryotes+++Immune system+++Nervous system+++Sensory system+++Endocrine system+++Endocrine and metabolic disease+++Infectious disease: bacterial+++Infectious disease: parasitic+++Infectious diseas…
XM_024448218.1	CAMK2G	mRNA	04012///ErbB signaling pathway+++04020///Calcium signaling pathway+++04024///cAMP signaling pathway+++04066///HIF-1 signaling pathway+++04114///Oocyte meiosis+++04217///Necroptosis+++04261///Adrenergic signaling in cardiomyocytes+++04310///Wnt signaling pathway+++04360///Axon guidance+++04713///Circadian entrainment+++04720///Long-term potentiation+++04722///Neurotrophin signaling pathway+++04725…	Environmental Information Processing+++Cellular Processes+++Organismal Systems+++Human Diseases	Signal transduction+++Cell growth and death+++Circulatory system+++Development and regeneration+++Environmental adaptation+++Nervous system+++Sensory system+++Endocrine system+++Endocrine and metabolic disease+++Digestive system+++Substance dependence+++Infectious disease: bacterial+++Cancer: overview+++Cancer: specific types
XM_024448219.1	CAMK2G	mRNA	04012///ErbB signaling pathway+++04020///Calcium signaling pathway+++04024///cAMP signaling pathway+++04066///HIF-1 signaling pathway+++04114///Oocyte meiosis+++04217///Necroptosis+++04261///Adrenergic signaling in cardiomyocytes+++04310///Wnt signaling pathway+++04360///Axon guidance+++04713///Circadian entrainment+++04720///Long-term potentiation+++04722///Neurotrophin signaling pathway+++04725…	Environmental Information Processing+++Cellular Processes+++Organismal Systems+++Human Diseases	Signal transduction+++Cell growth and death+++Circulatory system+++Development and regeneration+++Environmental adaptation+++Nervous system+++Sensory system+++Endocrine system+++Endocrine and metabolic disease+++Digestive system+++Substance dependence+++Infectious disease: bacterial+++Cancer: overview+++Cancer: specific types
XM_024448246.1	BTRC	mRNA	04114///Oocyte meiosis+++04120///Ubiquitin mediated proteolysis+++04218///Cellular senescence+++04310///Wnt signaling pathway+++04340///Hedgehog signaling pathway+++04341///Hedgehog signaling pathway - fly+++04390///Hippo signaling pathway+++04624///Toll and Imd signaling pathway+++04710///Circadian rhythm+++05131///Shigellosis+++05170///Human immunodeficiency virus 1 infection	Cellular Processes+++Genetic Information Processing+++Environmental Information Processing+++Organismal Systems+++Human Diseases	Cell growth and death+++Folding, sorting and degradation+++Signal transduction+++Immune system+++Environmental adaptation+++Infectious disease: bacterial+++Infectious disease: viral
XM_024448337.1	CHEK1	mRNA	04110///Cell cycle+++04115///p53 signaling pathway+++04218///Cellular senescence+++05166///Human T-cell leukemia virus 1 infection+++05170///Human immunodeficiency virus 1 infection+++05203///Viral carcinogenesis	Cellular Processes+++Human Diseases	Cell growth and death+++Infectious disease: viral+++Cancer: overview
XM_024448793.1	LPCAT3	mRNA	00564///Glycerophospholipid metabolism+++04216///Ferroptosis	Metabolism+++Cellular Processes	Lipid metabolism+++Cell growth and death
XM_024448860.1	RAD9B	mRNA	04218///Cellular senescence	Cellular Processes	Cell growth and death
XM_024448871.1	RPS6KA1	mRNA	04010///MAPK signaling pathway+++04114///Oocyte meiosis+++04150///mTOR signaling pathway+++04714///Thermogenesis+++04720///Long-term potentiation+++04722///Neurotrophin signaling pathway+++04914///Progesterone-mediated oocyte maturation+++04931///Insulin resistance+++05135///Yersinia infection	Environmental Information Processing+++Cellular Processes+++Organismal Systems+++Human Diseases	Signal transduction+++Cell growth and death+++Environmental adaptation+++Nervous system+++Endocrine system+++Endocrine and metabolic disease+++Infectious disease: bacterial
XM_024449793.1	REC8	mRNA	04114///Oocyte meiosis	Cellular Processes	Cell growth and death
XM_024449795.1	REC8	mRNA	04114///Oocyte meiosis	Cellular Processes	Cell growth and death
XM_024450090.1	CDC7	mRNA	04110///Cell cycle	Cellular Processes	Cell growth and death
XM_024450296.1	PDPK1	mRNA	01524///Platinum drug resistance+++03320///PPAR signaling pathway+++04068///FoxO signaling pathway+++04071///Sphingolipid signaling pathway+++04140///Autophagy - animal+++04150///mTOR signaling pathway+++04151///PI3K-Akt signaling pathway+++04152///AMPK signaling pathway+++04210///Apoptosis+++04510///Focal adhesion+++04660///T cell receptor signaling pathway+++04664///Fc epsilon RI signaling path…	Human Diseases+++Organismal Systems+++Environmental Information Processing+++Cellular Processes	Drug resistance: antineoplastic+++Endocrine system+++Signal transduction+++Transport and catabolism+++Cell growth and death+++Cellular community - eukaryotes+++Immune system+++Nervous system+++Endocrine and metabolic disease+++Excretory system+++Infectious disease: parasitic+++Cancer: overview+++Cancer: specific types
XM_024450395.1	SIAH1	mRNA	04013///MAPK signaling pathway - fly+++04115///p53 signaling pathway+++04120///Ubiquitin mediated proteolysis+++04310///Wnt signaling pathway	Environmental Information Processing+++Cellular Processes+++Genetic Information Processing	Signal transduction+++Cell growth and death+++Folding, sorting and degradation
XM_024450413.1	TSC2	mRNA	04072///Phospholipase D signaling pathway+++04115///p53 signaling pathway+++04140///Autophagy - animal+++04150///mTOR signaling pathway+++04151///PI3K-Akt signaling pathway+++04152///AMPK signaling pathway+++04211///Longevity regulating pathway+++04218///Cellular senescence+++04714///Thermogenesis+++04910///Insulin signaling pathway+++04919///Thyroid hormone signaling pathway+++05163///Human cyto…	Environmental Information Processing+++Cellular Processes+++Organismal Systems+++Human Diseases	Signal transduction+++Cell growth and death+++Transport and catabolism+++Aging+++Environmental adaptation+++Endocrine system+++Infectious disease: viral+++Cancer: overview
XM_024450490.1	PKMYT1	mRNA	04110///Cell cycle+++04114///Oocyte meiosis+++04914///Progesterone-mediated oocyte maturation	Cellular Processes+++Organismal Systems	Cell growth and death+++Endocrine system
XM_024450505.1	CDC14A	mRNA	04110///Cell cycle	Cellular Processes	Cell growth and death
XM_024450864.1	GORAB	mRNA	04115///p53 signaling pathway	Cellular Processes	Cell growth and death
XM_024451299.1	MFN2	mRNA	04137///Mitophagy - animal+++04214///Apoptosis - fly+++04621///NOD-like receptor signaling pathway	Cellular Processes+++Organismal Systems	Transport and catabolism+++Cell growth and death+++Immune system
XM_024451416.1	AKT2	mRNA	01521///EGFR tyrosine kinase inhibitor resistance+++01522///Endocrine resistance+++01524///Platinum drug resistance+++04010///MAPK signaling pathway+++04012///ErbB signaling pathway+++04014///Ras signaling pathway+++04015///Rap1 signaling pathway+++04022///cGMP-PKG signaling pathway+++04024///cAMP signaling pathway+++04062///Chemokine signaling pathway+++04066///HIF-1 signaling pathway+++04068///…	Human Diseases+++Environmental Information Processing+++Organismal Systems+++Cellular Processes	Drug resistance: antineoplastic+++Signal transduction+++Immune system+++Transport and catabolism+++Cell growth and death+++Aging+++Circulatory system+++Development and regeneration+++Cellular community - eukaryotes+++Nervous system+++Endocrine system+++Endocrine and metabolic disease+++Digestive system+++Infectious disease: bacterial+++Infectious disease: parasitic+++Infectious disease: viral+++C…
XM_024451417.1	AKT2	mRNA	01521///EGFR tyrosine kinase inhibitor resistance+++01522///Endocrine resistance+++01524///Platinum drug resistance+++04010///MAPK signaling pathway+++04012///ErbB signaling pathway+++04014///Ras signaling pathway+++04015///Rap1 signaling pathway+++04022///cGMP-PKG signaling pathway+++04024///cAMP signaling pathway+++04062///Chemokine signaling pathway+++04066///HIF-1 signaling pathway+++04068///…	Human Diseases+++Environmental Information Processing+++Organismal Systems+++Cellular Processes	Drug resistance: antineoplastic+++Signal transduction+++Immune system+++Transport and catabolism+++Cell growth and death+++Aging+++Circulatory system+++Development and regeneration+++Cellular community - eukaryotes+++Nervous system+++Endocrine system+++Endocrine and metabolic disease+++Digestive system+++Infectious disease: bacterial+++Infectious disease: parasitic+++Infectious disease: viral+++C…
XM_024451447.1	FTL	mRNA	04216///Ferroptosis+++04217///Necroptosis+++04978///Mineral absorption	Cellular Processes+++Organismal Systems	Cell growth and death+++Digestive system
XM_024451956.1	RBL1	mRNA	04110///Cell cycle+++04218///Cellular senescence+++04350///TGF-beta signaling pathway+++05165///Human papillomavirus infection+++05203///Viral carcinogenesis	Cellular Processes+++Environmental Information Processing+++Human Diseases	Cell growth and death+++Signal transduction+++Infectious disease: viral+++Cancer: overview
XM_024452148.1	CHEK2	mRNA	04110///Cell cycle+++04115///p53 signaling pathway+++04218///Cellular senescence+++05166///Human T-cell leukemia virus 1 infection	Cellular Processes+++Human Diseases	Cell growth and death+++Infectious disease: viral
XM_024452326.1	STAG2	mRNA	04110///Cell cycle	Cellular Processes	Cell growth and death
XM_024452327.1	STAG2	mRNA	04110///Cell cycle	Cellular Processes	Cell growth and death
XM_024452329.1	STAG2	mRNA	04110///Cell cycle	Cellular Processes	Cell growth and death
XM_024452351.1	ACSL4	mRNA	00061///Fatty acid biosynthesis+++00071///Fatty acid degradation+++01212///Fatty acid metabolism+++03320///PPAR signaling pathway+++04146///Peroxisome+++04216///Ferroptosis+++04714///Thermogenesis+++04920///Adipocytokine signaling pathway	Metabolism+++Organismal Systems+++Cellular Processes	Lipid metabolism+++Global and overview maps+++Endocrine system+++Transport and catabolism+++Cell growth and death+++Environmental adaptation
XM_024453312.1	ATG7	mRNA	04136///Autophagy - other+++04140///Autophagy - animal+++04216///Ferroptosis	Cellular Processes	Transport and catabolism+++Cell growth and death
XM_024453314.1	ATG7	mRNA	04136///Autophagy - other+++04140///Autophagy - animal+++04216///Ferroptosis	Cellular Processes	Transport and catabolism+++Cell growth and death
XM_024453531.1	MCM2	mRNA	03030///DNA replication+++04110///Cell cycle	Genetic Information Processing+++Cellular Processes	Replication and repair+++Cell growth and death
XM_024453596.1	PIK3CB	mRNA	00562///Inositol phosphate metabolism+++01521///EGFR tyrosine kinase inhibitor resistance+++01522///Endocrine resistance+++01524///Platinum drug resistance+++04012///ErbB signaling pathway+++04014///Ras signaling pathway+++04015///Rap1 signaling pathway+++04024///cAMP signaling pathway+++04062///Chemokine signaling pathway+++04066///HIF-1 signaling pathway+++04068///FoxO signaling pathway+++04070…	Metabolism+++Human Diseases+++Environmental Information Processing+++Organismal Systems+++Cellular Processes	Carbohydrate metabolism+++Drug resistance: antineoplastic+++Signal transduction+++Immune system+++Transport and catabolism+++Cell growth and death+++Aging+++Development and regeneration+++Cellular community - eukaryotes+++Nervous system+++Sensory system+++Cell motility+++Endocrine system+++Endocrine and metabolic disease+++Excretory system+++Digestive system+++Infectious disease: bacterial+++Infe…
XM_024453727.1	TFDP2	mRNA	04110///Cell cycle	Cellular Processes	Cell growth and death
XM_024453728.1	TFDP2	mRNA	04110///Cell cycle	Cellular Processes	Cell growth and death
XM_024453730.1	TFDP2	mRNA	04110///Cell cycle	Cellular Processes	Cell growth and death
XM_024453875.1	ANAPC10	mRNA	04110///Cell cycle+++04114///Oocyte meiosis+++04120///Ubiquitin mediated proteolysis+++04914///Progesterone-mediated oocyte maturation+++05166///Human T-cell leukemia virus 1 infection	Cellular Processes+++Genetic Information Processing+++Organismal Systems+++Human Diseases	Cell growth and death+++Folding, sorting and degradation+++Endocrine system+++Infectious disease: viral
XM_024453908.1	HIPK1	mRNA	04218///Cellular senescence	Cellular Processes	Cell growth and death
XM_024453920.1	ELF2	mRNA	04214///Apoptosis - fly	Cellular Processes	Cell growth and death
XM_024453926.1	ELF2	mRNA	04214///Apoptosis - fly	Cellular Processes	Cell growth and death
XM_024454027.1	ANAPC4	mRNA	04110///Cell cycle+++04114///Oocyte meiosis+++04120///Ubiquitin mediated proteolysis+++04914///Progesterone-mediated oocyte maturation+++05166///Human T-cell leukemia virus 1 infection	Cellular Processes+++Genetic Information Processing+++Organismal Systems+++Human Diseases	Cell growth and death+++Folding, sorting and degradation+++Endocrine system+++Infectious disease: viral
XM_024454184.1	SLC39A8	mRNA	04216///Ferroptosis	Cellular Processes	Cell growth and death
